# Supplementary material for: Response of the Hepatic Transcriptome to Aflatoxin B1 in Domestic Turkey (Meleagris gallopavo)
Source: PLoS One. 2014 Jun 30;9(6):e100930. doi: 10.1371/journal.pone.0100930 (PMC4076218; doi:10.1371/journal.pone.0100930)
Supplement: Table S3 — Characterization of predicted transcripts with significant DE identified using DESeq. Results of differential expression (DE) analysis in DESeq [27] were compiled with read counts from HTSeq [26], BLAST annotations, and Gene Ontology (GO) terms from BLAST2GO [32]. Each tab represents a pair-wise comparison between treatment groups. Raw and normalized expression values, fold change (FC), log2 FC, p-values, q-values (FDR-adjusted p-values), top BLAST hits for the turkey, chicken, Swiss-Prot and non-redundant (NR) databases, and GO terms are shown for each significant transcript. (XLSX) [file pone.0100930.s011.xlsx]

## Sheet: AFB vs CNTL
Transcript ID	HTSeq Counts		DESeq Differential Expression Analysis							BLAST Annotation UMD 2.01 RefSeq					BLAST Annotation Galgal 4.0 RefSeq					BLAST Annotation SwissProt					BLAST Annotation NR					Biological Process GO Terms
	CNTL	AFB	Base Mean	Base Mean CNTL	Base Mean AFB	Fold Change	Log2 Fold Change	p-value	q-value	Hit Length	Identity (%)	Bit Score	Reference ID	Description	Hit Length	Identity (%)	Bit Score	Reference ID	Description	Hit Length	Identity (%)	Bit Score	Reference ID	Description	Hit Length	Identity (%)	Bit Score	Reference ID	Description	GO Hit IDs	GO Level 2 Parent IDs
Locus_10221_Transcript_1_9_Confidence_0.100_Length_1592	1	159	74.5476	1.07417	148.021	137.8	7.10643	6.41324e-08	0.000210254	-	-	-	-	-	-	-	-	-	-	-	-	-	-	-	1577	87.1909	1753	AC189862.1	Gallus gallus BAC clone CH261-119G14 from chromosome z, complete sequence	-	-
Locus_10221_Transcript_2_9_Confidence_0.300_Length_1113	2	135	63.9133	2.14834	125.678	58.5	5.87036	1.34568e-06	0.00188565	-	-	-	-	-	224	87.95	265	XM_003643011.1	PREDICTED: Gallus gallus chromosome Z open reading frame, human C9orf21, transcript variant 2 (CZH9orf21), mRNA	-	-	-	-	-	872	83.945	806	AC189862.1	Gallus gallus BAC clone CH261-119G14 from chromosome z, complete sequence	GO:0055114	GO:0008152
Locus_10221_Transcript_3_9_Confidence_0.500_Length_3449	9	433	206.384	9.66755	403.101	41.6963	5.38185	1.91083e-09	1.38342e-05	-	-	-	-	-	224	87.95	265	XM_003643011.1	PREDICTED: Gallus gallus chromosome Z open reading frame, human C9orf21, transcript variant 2 (CZH9orf21), mRNA	-	-	-	-	-	1722	86.5854	1853	AC189862.1	Gallus gallus BAC clone CH261-119G14 from chromosome z, complete sequence	GO:0055114	GO:0008152
Locus_10221_Transcript_4_9_Confidence_0.400_Length_2721	7	293	140.144	7.51921	272.768	36.2762	5.18095	3.73883e-08	0.000138223	-	-	-	-	-	268	89.55	340	XM_003643011.1	PREDICTED: Gallus gallus chromosome Z open reading frame, human C9orf21, transcript variant 2 (CZH9orf21), mRNA	-	-	-	-	-	1722	86.5854	1853	AC189862.1	Gallus gallus BAC clone CH261-119G14 from chromosome z, complete sequence	GO:0055114	GO:0008152
Locus_10221_Transcript_5_9_Confidence_0.500_Length_3157	10	355	170.614	10.7417	330.487	30.7667	4.9433	3.05926e-08	0.000115558	-	-	-	-	-	78	96.15	126	XM_003643010.1	PREDICTED: Gallus gallus chromosome Z open reading frame, human C9orf21, transcript variant 1 (CZH9orf21), mRNA	-	-	-	-	-	1722	86.5854	1853	AC189862.1	Gallus gallus BAC clone CH261-119G14 from chromosome z, complete sequence	-	-
Locus_10221_Transcript_6_9_Confidence_0.600_Length_3161	11	390	187.443	11.8159	363.07	30.7273	4.94145	1.91649e-08	7.92867e-05	-	-	-	-	-	78	96.15	126	XM_003643010.1	PREDICTED: Gallus gallus chromosome Z open reading frame, human C9orf21, transcript variant 1 (CZH9orf21), mRNA	-	-	-	-	-	1722	86.5854	1853	AC189862.1	Gallus gallus BAC clone CH261-119G14 from chromosome z, complete sequence	-	-
Locus_10221_Transcript_7_9_Confidence_0.400_Length_1579	6	194	93.5246	6.44503	180.604	28.0222	4.8085	1.31757e-06	0.00187251	-	-	-	-	-	78	96.15	126	XM_003643010.1	PREDICTED: Gallus gallus chromosome Z open reading frame, human C9orf21, transcript variant 1 (CZH9orf21), mRNA	-	-	-	-	-	1384	85.1156	1360	AC189862.1	Gallus gallus BAC clone CH261-119G14 from chromosome z, complete sequence	-	-
Locus_10221_Transcript_8_9_Confidence_0.500_Length_3915	8	546	258.446	8.59338	508.298	59.15	5.88631	6.91793e-11	7.51275e-07	-	-	-	-	-	78	96.15	126	XM_003643010.1	PREDICTED: Gallus gallus chromosome Z open reading frame, human C9orf21, transcript variant 1 (CZH9orf21), mRNA	-	-	-	-	-	1722	86.5854	1853	AC189862.1	Gallus gallus BAC clone CH261-119G14 from chromosome z, complete sequence	-	-
Locus_10221_Transcript_9_9_Confidence_0.100_Length_3142	16	344	168.717	17.1868	320.247	18.6333	4.21981	6.52302e-07	0.00111228	-	-	-	-	-	78	96.15	126	XM_003643010.1	PREDICTED: Gallus gallus chromosome Z open reading frame, human C9orf21, transcript variant 1 (CZH9orf21), mRNA	-	-	-	-	-	1722	86.5854	1853	AC189862.1	Gallus gallus BAC clone CH261-119G14 from chromosome z, complete sequence	-	-
Locus_10251_Transcript_1_1_Confidence_0.750_Length_799	22	250	128.185	23.6318	232.737	9.84848	3.2999	7.69537e-05	0.0445708	-	-	-	-	-	-	-	-	-	-	-	-	-	-	-	-	-	-	-	-	-	-
Locus_108_Transcript_10_194_Confidence_0.024_Length_515	212	2546	1298.96	227.725	2370.2	10.4082	3.37965	1.2502e-06	0.00182547	515	99.61	942	XM_003212723.1	PREDICTED: Meleagris gallopavo apolipoprotein A-IV-like (LOC100542345), mRNA	515	96.12	841	NM_204938.1	Gallus gallus apolipoprotein A-IV (APOA4), mRNA	148	51.35	154	P33621.1	APOA4_MACFA RecName: Full=Apolipoprotein A-IV; Short=Apo-AIV; Short=ApoA-IV; AltName: Full=Apolipoprotein A4; Flags: Precursor	515	99.6117	942	XM_003212723.1	PREDICTED: Meleagris gallopavo apolipoprotein A-IV-like (LOC100542345), mRNA	GO:0033344; GO:0042632; GO:0008203; GO:0034378; GO:0034371; GO:0034375; GO:0042744; GO:0002227; GO:0007159; GO:0044240; GO:0034445; GO:0046470; GO:0033700; GO:0010873; GO:0045723; GO:0051006; GO:0010898; GO:0030300; GO:0019430; GO:0006982; GO:0035634; GO:0043691; GO:0034372	GO:0022610; GO:0065007; GO:0071840; GO:0009987; GO:0002376; GO:0051179; GO:0008152; GO:0032501; GO:0050896; GO:0044699
Locus_108_Transcript_11_194_Confidence_0.012_Length_263	59	517	272.338	63.3762	481.301	7.59435	2.92493	7.79228e-05	0.0449822	263	99.24	475	XM_003212723.1	PREDICTED: Meleagris gallopavo apolipoprotein A-IV-like (LOC100542345), mRNA	263	93.54	392	NM_204938.1	Gallus gallus apolipoprotein A-IV (APOA4), mRNA	-	-	-	-	-	263	99.2395	475	XM_003212723.1	PREDICTED: Meleagris gallopavo apolipoprotein A-IV-like (LOC100542345), mRNA	GO:0033344; GO:0042632; GO:0008203; GO:0042744; GO:0002227; GO:0007159; GO:0044240; GO:0034445; GO:0046470; GO:0033700; GO:0010873; GO:0045723; GO:0051006; GO:0010898; GO:0065005; GO:0030300; GO:0019430; GO:0006982; GO:0035634; GO:0043691; GO:0034372	GO:0022610; GO:0065007; GO:0071840; GO:0009987; GO:0002376; GO:0051179; GO:0008152; GO:0032501; GO:0050896; GO:0044699
Locus_108_Transcript_12_194_Confidence_0.026_Length_353	136	1485	764.274	146.087	1382.46	9.46324	3.24233	4.14205e-06	0.00428399	353	99.43	641	XM_003212723.1	PREDICTED: Meleagris gallopavo apolipoprotein A-IV-like (LOC100542345), mRNA	353	94.33	542	NM_204938.1	Gallus gallus apolipoprotein A-IV (APOA4), mRNA	-	-	-	-	-	353	99.4334	641	XM_003212723.1	PREDICTED: Meleagris gallopavo apolipoprotein A-IV-like (LOC100542345), mRNA	GO:0033344; GO:0042632; GO:0008203; GO:0034378; GO:0034371; GO:0034375; GO:0042744; GO:0002227; GO:0007159; GO:0044240; GO:0034445; GO:0046470; GO:0033700; GO:0007603; GO:0010873; GO:0045723; GO:0051006; GO:0010898; GO:0030300; GO:0019430; GO:0006982; GO:0035634; GO:0001523; GO:0043691; GO:0034372	GO:0022610; GO:0065007; GO:0071840; GO:0009987; GO:0002376; GO:0051179; GO:0008152; GO:0032501; GO:0050896; GO:0023052; GO:0044699
Locus_108_Transcript_13_194_Confidence_0.011_Length_230	44	628	315.95	47.2636	584.636	12.3697	3.62874	1.71692e-06	0.00229482	230	99.13	414	XM_003212723.1	PREDICTED: Meleagris gallopavo apolipoprotein A-IV-like (LOC100542345), mRNA	230	93.91	348	NM_204938.1	Gallus gallus apolipoprotein A-IV (APOA4), mRNA	-	-	-	-	-	230	99.1304	414	XM_003212723.1	PREDICTED: Meleagris gallopavo apolipoprotein A-IV-like (LOC100542345), mRNA	GO:0033344; GO:0042632; GO:0008203; GO:0034378; GO:0034371; GO:0034375; GO:0042744; GO:0002227; GO:0007159; GO:0044240; GO:0034445; GO:0046470; GO:0033700; GO:0007603; GO:0010873; GO:0045723; GO:0051006; GO:0010898; GO:0030300; GO:0019430; GO:0006982; GO:0035634; GO:0001523; GO:0043691; GO:0034372	GO:0022610; GO:0065007; GO:0071840; GO:0009987; GO:0002376; GO:0051179; GO:0008152; GO:0032501; GO:0050896; GO:0023052; GO:0044699
Locus_108_Transcript_14_194_Confidence_0.021_Length_249	38	363	189.377	40.8185	337.935	8.27895	3.04945	8.47798e-05	0.0476734	203	99.51	370	XM_003212723.1	PREDICTED: Meleagris gallopavo apolipoprotein A-IV-like (LOC100542345), mRNA	203	94.58	315	NM_204938.1	Gallus gallus apolipoprotein A-IV (APOA4), mRNA	-	-	-	-	-	203	99.5074	370	XM_003212723.1	PREDICTED: Meleagris gallopavo apolipoprotein A-IV-like (LOC100542345), mRNA	GO:0033344; GO:0042632; GO:0008203; GO:0042744; GO:0002227; GO:0007159; GO:0044240; GO:0034445; GO:0046470; GO:0033700; GO:0010873; GO:0045723; GO:0051006; GO:0010898; GO:0065005; GO:0030300; GO:0019430; GO:0006982; GO:0035634; GO:0043691; GO:0034372	GO:0022610; GO:0065007; GO:0071840; GO:0009987; GO:0002376; GO:0051179; GO:0008152; GO:0032501; GO:0050896; GO:0044699
Locus_108_Transcript_149_194_Confidence_0.050_Length_970	613	8783	4417.5	658.468	8176.53	12.4175	3.6343	1.58034e-07	0.000356616	415	99.52	758	XM_003212723.1	PREDICTED: Meleagris gallopavo apolipoprotein A-IV-like (LOC100542345), mRNA	415	95.9	673	NM_204938.1	Gallus gallus apolipoprotein A-IV (APOA4), mRNA	137	50.36	140	P33621.1	APOA4_MACFA RecName: Full=Apolipoprotein A-IV; Short=Apo-AIV; Short=ApoA-IV; AltName: Full=Apolipoprotein A4; Flags: Precursor	415	99.5181	758	XM_003212723.1	PREDICTED: Meleagris gallopavo apolipoprotein A-IV-like (LOC100542345), mRNA	GO:0033344; GO:0042632; GO:0008203; GO:0034378; GO:0034371; GO:0034375; GO:0042744; GO:0002227; GO:0007159; GO:0044240; GO:0034445; GO:0046470; GO:0033700; GO:0010873; GO:0045723; GO:0051006; GO:0010898; GO:0030300; GO:0019430; GO:0006982; GO:0035634; GO:0043691; GO:0034372	GO:0022610; GO:0065007; GO:0071840; GO:0009987; GO:0002376; GO:0051179; GO:0008152; GO:0032501; GO:0050896; GO:0044699
Locus_108_Transcript_150_194_Confidence_0.038_Length_660	558	7775	3918.76	599.388	7238.13	12.0759	3.59405	2.10828e-07	0.000445687	370	99.73	678	XM_003212723.1	PREDICTED: Meleagris gallopavo apolipoprotein A-IV-like (LOC100542345), mRNA	370	94.05	562	NM_204938.1	Gallus gallus apolipoprotein A-IV (APOA4), mRNA	-	-	-	-	-	370	99.7297	678	XM_003212723.1	PREDICTED: Meleagris gallopavo apolipoprotein A-IV-like (LOC100542345), mRNA	GO:0033344; GO:0042632; GO:0008203; GO:0034378; GO:0034371; GO:0034375; GO:0042744; GO:0002227; GO:0007159; GO:0044240; GO:0034445; GO:0046470; GO:0033700; GO:0007603; GO:0010873; GO:0045723; GO:0051006; GO:0010898; GO:0030300; GO:0019430; GO:0006982; GO:0035634; GO:0001523; GO:0043691; GO:0034372	GO:0022610; GO:0065007; GO:0071840; GO:0009987; GO:0002376; GO:0051179; GO:0008152; GO:0032501; GO:0050896; GO:0044699
Locus_108_Transcript_151_194_Confidence_0.007_Length_205	262	4009	2006.8	281.433	3732.18	13.2613	3.72915	1.1137e-07	0.000293201	115	99.13	207	XM_003212723.1	PREDICTED: Meleagris gallopavo apolipoprotein A-IV-like (LOC100542345), mRNA	171	89.47	215	NM_204938.1	Gallus gallus apolipoprotein A-IV (APOA4), mRNA	-	-	-	-	-	185	89.1892	230	AC171017.3	Gallus gallus BAC clone CH261-1F11 from chromosome ul, complete sequence	GO:0033344; GO:0042632; GO:0008203; GO:0042744; GO:0002227; GO:0007159; GO:0044240; GO:0034445; GO:0046470; GO:0033700; GO:0010873; GO:0045723; GO:0051006; GO:0010898; GO:0065005; GO:0030300; GO:0019430; GO:0006982; GO:0035634; GO:0043691; GO:0034372	GO:0022610; GO:0065007; GO:0071840; GO:0009987; GO:0002376; GO:0051179; GO:0008152; GO:0032501; GO:0050896; GO:0044699
Locus_108_Transcript_152_194_Confidence_0.006_Length_206	279	4138	2075.98	299.694	3852.27	12.854	3.68415	1.46208e-07	0.00034801	116	99.14	209	XM_003212723.1	PREDICTED: Meleagris gallopavo apolipoprotein A-IV-like (LOC100542345), mRNA	172	89.53	217	NM_204938.1	Gallus gallus apolipoprotein A-IV (APOA4), mRNA	-	-	-	-	-	186	89.2473	231	AC171017.3	Gallus gallus BAC clone CH261-1F11 from chromosome ul, complete sequence	GO:0033344; GO:0042632; GO:0008203; GO:0042744; GO:0002227; GO:0007159; GO:0044240; GO:0034445; GO:0046470; GO:0033700; GO:0010873; GO:0045723; GO:0051006; GO:0010898; GO:0065005; GO:0030300; GO:0019430; GO:0006982; GO:0035634; GO:0043691; GO:0034372	GO:0022610; GO:0065007; GO:0071840; GO:0009987; GO:0002376; GO:0051179; GO:0008152; GO:0032501; GO:0050896; GO:0044699
Locus_108_Transcript_181_194_Confidence_0.030_Length_1066	321	4594	2310.8	344.809	4276.78	12.4033	3.63265	1.94068e-07	0.000418971	626	96.17	1003	XM_003212723.1	PREDICTED: Meleagris gallopavo apolipoprotein A-IV-like (LOC100542345), mRNA	662	91.39	883	NM_204938.1	Gallus gallus apolipoprotein A-IV (APOA4), mRNA	100	57	105	P33621.1	APOA4_MACFA RecName: Full=Apolipoprotein A-IV; Short=Apo-AIV; Short=ApoA-IV; AltName: Full=Apolipoprotein A4; Flags: Precursor	626	96.1661	1003	XM_003212723.1	PREDICTED: Meleagris gallopavo apolipoprotein A-IV-like (LOC100542345), mRNA	GO:0033344; GO:0042632; GO:0008203; GO:0034378; GO:0034371; GO:0034375; GO:0042744; GO:0002227; GO:0007159; GO:0044240; GO:0034445; GO:0046470; GO:0033700; GO:0010873; GO:0045723; GO:0051006; GO:0010898; GO:0030300; GO:0019430; GO:0006982; GO:0035634; GO:0043691; GO:0034372	GO:0022610; GO:0065007; GO:0071840; GO:0009987; GO:0002376; GO:0051179; GO:0008152; GO:0032501; GO:0050896; GO:0044699
Locus_108_Transcript_182_194_Confidence_0.004_Length_254	16	287	142.185	17.1868	267.182	15.5458	3.95846	3.77968e-06	0.00405399	67	100	124	XM_003212723.1	PREDICTED: Meleagris gallopavo apolipoprotein A-IV-like (LOC100542345), mRNA	-	-	-	-	-	-	-	-	-	-	254	85.8268	270	AC171017.3	Gallus gallus BAC clone CH261-1F11 from chromosome ul, complete sequence	-	-
Locus_108_Transcript_2_194_Confidence_0.009_Length_452	174	2258	1144.49	186.906	2102.08	11.2467	3.49144	6.87376e-07	0.00113749	201	99.5	366	XM_003212723.1	PREDICTED: Meleagris gallopavo apolipoprotein A-IV-like (LOC100542345), mRNA	237	94.09	357	NM_204938.1	Gallus gallus apolipoprotein A-IV (APOA4), mRNA	-	-	-	-	-	201	99.5025	366	XM_003212723.1	PREDICTED: Meleagris gallopavo apolipoprotein A-IV-like (LOC100542345), mRNA	GO:0033344; GO:0042632; GO:0008203; GO:0042744; GO:0002227; GO:0007159; GO:0044240; GO:0034445; GO:0046470; GO:0033700; GO:0010873; GO:0045723; GO:0051006; GO:0010898; GO:0065005; GO:0030300; GO:0019430; GO:0006982; GO:0035634; GO:0043691; GO:0034372	GO:0022610; GO:0065007; GO:0071840; GO:0009987; GO:0002376; GO:0051179; GO:0008152; GO:0032501; GO:0050896; GO:0044699
Locus_108_Transcript_3_194_Confidence_0.006_Length_226	94	1717	849.706	100.972	1598.44	15.8305	3.98463	4.40875e-08	0.000157102	201	99.5	366	XM_003212723.1	PREDICTED: Meleagris gallopavo apolipoprotein A-IV-like (LOC100542345), mRNA	225	93.78	333	NM_204938.1	Gallus gallus apolipoprotein A-IV (APOA4), mRNA	-	-	-	-	-	201	99.5025	366	XM_003212723.1	PREDICTED: Meleagris gallopavo apolipoprotein A-IV-like (LOC100542345), mRNA	GO:0033344; GO:0042632; GO:0008203; GO:0034378; GO:0034371; GO:0034375; GO:0042744; GO:0002227; GO:0007159; GO:0044240; GO:0034445; GO:0046470; GO:0033700; GO:0010873; GO:0045723; GO:0051006; GO:0010898; GO:0030300; GO:0019430; GO:0006982; GO:0035634; GO:0043691; GO:0034372	GO:0022610; GO:0065007; GO:0071840; GO:0009987; GO:0002376; GO:0051179; GO:0008152; GO:0032501; GO:0050896; GO:0044699
Locus_108_Transcript_4_194_Confidence_0.024_Length_636	506	4215	2233.74	543.531	3923.95	7.21937	2.85187	2.33164e-05	0.0168807	349	99.71	641	XM_003212723.1	PREDICTED: Meleagris gallopavo apolipoprotein A-IV-like (LOC100542345), mRNA	385	93.77	575	NM_204938.1	Gallus gallus apolipoprotein A-IV (APOA4), mRNA	100	59	108	O46409.1	APOA4_PIG RecName: Full=Apolipoprotein A-IV; Short=Apo-AIV; Short=ApoA-IV; AltName: Full=Apolipoprotein A4; Flags: Precursor	349	99.7135	641	XM_003212723.1	PREDICTED: Meleagris gallopavo apolipoprotein A-IV-like (LOC100542345), mRNA	GO:0033344; GO:0042632; GO:0008203; GO:0042744; GO:0002227; GO:0007159; GO:0044240; GO:0034445; GO:0046470; GO:0033700; GO:0010873; GO:0045723; GO:0051006; GO:0010898; GO:0065005; GO:0030300; GO:0019430; GO:0006982; GO:0035634; GO:0043691; GO:0034372	GO:0022610; GO:0065007; GO:0071840; GO:0009987; GO:0002376; GO:0051179; GO:0008152; GO:0032501; GO:0050896; GO:0044699
Locus_108_Transcript_5_194_Confidence_0.014_Length_521	186	3188	1583.83	199.796	2967.87	14.8545	3.89283	4.46022e-08	0.000157102	270	99.63	494	XM_003212723.1	PREDICTED: Meleagris gallopavo apolipoprotein A-IV-like (LOC100542345), mRNA	306	93.46	451	NM_204938.1	Gallus gallus apolipoprotein A-IV (APOA4), mRNA	-	-	-	-	-	270	99.6296	494	XM_003212723.1	PREDICTED: Meleagris gallopavo apolipoprotein A-IV-like (LOC100542345), mRNA	GO:0033344; GO:0042632; GO:0008203; GO:0042744; GO:0002227; GO:0007159; GO:0044240; GO:0034445; GO:0046470; GO:0033700; GO:0010873; GO:0045723; GO:0051006; GO:0010898; GO:0065005; GO:0030300; GO:0019430; GO:0006982; GO:0035634; GO:0043691; GO:0034372	GO:0022610; GO:0065007; GO:0071840; GO:0009987; GO:0002376; GO:0051179; GO:0008152; GO:0032501; GO:0050896; GO:0044699
Locus_108_Transcript_6_194_Confidence_0.014_Length_545	175	3184	1576.06	187.98	2964.14	15.7684	3.97896	2.57229e-08	9.93229e-05	270	99.63	494	XM_003212723.1	PREDICTED: Meleagris gallopavo apolipoprotein A-IV-like (LOC100542345), mRNA	306	93.46	451	NM_204938.1	Gallus gallus apolipoprotein A-IV (APOA4), mRNA	-	-	-	-	-	270	99.6296	494	XM_003212723.1	PREDICTED: Meleagris gallopavo apolipoprotein A-IV-like (LOC100542345), mRNA	GO:0033344; GO:0042632; GO:0008203; GO:0034378; GO:0034371; GO:0034375; GO:0042744; GO:0002227; GO:0007159; GO:0044240; GO:0034445; GO:0046470; GO:0033700; GO:0010873; GO:0045723; GO:0051006; GO:0010898; GO:0030300; GO:0019430; GO:0006982; GO:0035634; GO:0043691; GO:0034372	GO:0022610; GO:0065007; GO:0071840; GO:0009987; GO:0002376; GO:0051179; GO:0008152; GO:0032501; GO:0050896; GO:0044699
Locus_108_Transcript_7_194_Confidence_0.007_Length_312	70	746	384.84	75.1921	694.488	9.23619	3.2073	1.10768e-05	0.00938381	312	99.36	568	XM_003212723.1	PREDICTED: Meleagris gallopavo apolipoprotein A-IV-like (LOC100542345), mRNA	308	95.78	497	NM_204938.1	Gallus gallus apolipoprotein A-IV (APOA4), mRNA	102	53.92	113	P06727.3	APOA4_HUMAN RecName: Full=Apolipoprotein A-IV; Short=Apo-AIV; Short=ApoA-IV; AltName: Full=Apolipoprotein A4; Flags: Precursor	312	99.359	568	XM_003212723.1	PREDICTED: Meleagris gallopavo apolipoprotein A-IV-like (LOC100542345), mRNA	GO:0033344; GO:0042632; GO:0008203; GO:0034378; GO:0034371; GO:0034375; GO:0042744; GO:0002227; GO:0007159; GO:0044240; GO:0034445; GO:0046470; GO:0033700; GO:0007603; GO:0010873; GO:0045723; GO:0051006; GO:0010898; GO:0030300; GO:0019430; GO:0006982; GO:0035634; GO:0001523; GO:0043691; GO:0034372	GO:0022610; GO:0065007; GO:0071840; GO:0009987; GO:0002376; GO:0051179; GO:0008152; GO:0032501; GO:0050896; GO:0023052; GO:0044699
Locus_108_Transcript_8_194_Confidence_0.011_Length_351	67	936	471.669	71.9695	871.369	12.1075	3.59782	9.70817e-07	0.0014928	351	99.43	640	XM_003212723.1	PREDICTED: Meleagris gallopavo apolipoprotein A-IV-like (LOC100542345), mRNA	348	94.83	544	NM_204938.1	Gallus gallus apolipoprotein A-IV (APOA4), mRNA	114	54.39	127	P06727.3	APOA4_HUMAN RecName: Full=Apolipoprotein A-IV; Short=Apo-AIV; Short=ApoA-IV; AltName: Full=Apolipoprotein A4; Flags: Precursor	351	99.4302	640	XM_003212723.1	PREDICTED: Meleagris gallopavo apolipoprotein A-IV-like (LOC100542345), mRNA	GO:0033344; GO:0042632; GO:0008203; GO:0034378; GO:0034371; GO:0034375; GO:0042744; GO:0002227; GO:0007159; GO:0044240; GO:0034445; GO:0046470; GO:0033700; GO:0007603; GO:0010873; GO:0045723; GO:0051006; GO:0010898; GO:0030300; GO:0019430; GO:0006982; GO:0035634; GO:0001523; GO:0043691; GO:0034372	GO:0022610; GO:0065007; GO:0071840; GO:0009987; GO:0002376; GO:0051179; GO:0008152; GO:0032501; GO:0050896; GO:0023052; GO:0044699
Locus_108_Transcript_9_194_Confidence_0.007_Length_364	46	766	381.26	49.4119	713.107	14.4319	3.85119	3.52457e-07	0.000651508	347	99.14	627	XM_003212723.1	PREDICTED: Meleagris gallopavo apolipoprotein A-IV-like (LOC100542345), mRNA	347	95.39	553	NM_204938.1	Gallus gallus apolipoprotein A-IV (APOA4), mRNA	116	46.55	113	P33621.1	APOA4_MACFA RecName: Full=Apolipoprotein A-IV; Short=Apo-AIV; Short=ApoA-IV; AltName: Full=Apolipoprotein A4; Flags: Precursor	347	99.1354	627	XM_003212723.1	PREDICTED: Meleagris gallopavo apolipoprotein A-IV-like (LOC100542345), mRNA	GO:0033344; GO:0042632; GO:0008203; GO:0042744; GO:0002227; GO:0007159; GO:0044240; GO:0034445; GO:0046470; GO:0033700; GO:0010873; GO:0045723; GO:0051006; GO:0010898; GO:0065005; GO:0030300; GO:0019430; GO:0006982; GO:0035634; GO:0043691; GO:0034372	GO:0022610; GO:0065007; GO:0071840; GO:0009987; GO:0002376; GO:0051179; GO:0008152; GO:0032501; GO:0050896; GO:0044699
Locus_1135_Transcript_10_10_Confidence_0.618_Length_4923	10360	1378	6205.64	11128.4	1282.85	0.115277	-3.11683	3.97877e-06	0.00413975	-	-	-	-	-	126	96.03	206	NM_001007977.1	Gallus gallus aldolase B, fructose-bisphosphate (ALDOB), mRNA	-	-	-	-	-	1838	85.2013	1794	AC186541.2	Gallus gallus BAC clone CH261-93I3 from chromosome z, complete sequence	-	-
Locus_1135_Transcript_6_10_Confidence_0.588_Length_5251	4152	611	2514.39	4459.96	568.81	0.127537	-2.97101	1.11791e-05	0.00938381	-	-	-	-	-	99	94.95	156	NM_001007977.1	Gallus gallus aldolase B, fructose-bisphosphate (ALDOB), mRNA	-	-	-	-	-	1739	86.199	1812	AC186541.2	Gallus gallus BAC clone CH261-93I3 from chromosome z, complete sequence	-	-
Locus_1135_Transcript_8_10_Confidence_0.691_Length_5251	10685	1390	6385.78	11477.5	1294.02	0.112744	-3.14888	3.25419e-06	0.00364798	-	-	-	-	-	127	96.06	207	NM_001007977.1	Gallus gallus aldolase B, fructose-bisphosphate (ALDOB), mRNA	-	-	-	-	-	1717	86.1386	1781	AC186541.2	Gallus gallus BAC clone CH261-93I3 from chromosome z, complete sequence	-	-
Locus_11441_Transcript_1_2_Confidence_0.750_Length_425	5	118	57.6114	5.37086	109.852	20.4533	4.35426	6.13856e-05	0.0370354	-	-	-	-	-	-	-	-	-	-	-	-	-	-	-	-	-	-	-	-	-	-
Locus_11441_Transcript_2_2_Confidence_0.000_Length_498	8	267	128.578	8.59338	248.563	28.925	4.85425	1.91663e-07	0.000418971	-	-	-	-	-	-	-	-	-	-	-	-	-	-	-	-	-	-	-	-	-	-
Locus_11921_Transcript_2_4_Confidence_0.333_Length_956	6	123	60.4759	6.44503	114.507	17.7667	4.1511	8.07197e-05	0.0459035	-	-	-	-	-	-	-	-	-	-	-	-	-	-	-	503	93.2406	741	XM_004950322.1	PREDICTED: Gallus gallus growth/differentiation factor 15-like (LOC101748931), mRNA	GO:0040007	GO:0040007
Locus_121_Transcript_10_18_Confidence_0.023_Length_346	1405	137	818.376	1509.21	127.54	0.0845077	-3.56477	5.62556e-07	0.000980572	-	-	-	-	-	80	91.25	104	NM_001004410.1	Gallus gallus phosphoinositide-3-kinase, catalytic, alpha polypeptide (PIK3CA), mRNA	-	-	-	-	-	327	97.8593	566	DQ018756.1	Gallus gallus 28S ribosomal RNA gene, partial sequence	-	-
Locus_121_Transcript_11_18_Confidence_0.305_Length_1819	57757	10311	35820	62041	9599.02	0.154721	-2.69226	4.66471e-05	0.0297987	-	-	-	-	-	80	91.25	104	NM_001004410.1	Gallus gallus phosphoinositide-3-kinase, catalytic, alpha polypeptide (PIK3CA), mRNA	-	-	-	-	-	852	96.9484	1410	DQ018757.1	Gallus gallus clone AY006 28S ribosomal RNA gene, partial sequence	GO:0008283; GO:0009303	GO:0009987; GO:0008152; GO:0044699
Locus_121_Transcript_12_18_Confidence_0.026_Length_459	1459	151	853.895	1567.22	140.573	0.0896961	-3.47881	9.06003e-07	0.00140558	-	-	-	-	-	80	91.25	104	NM_001004410.1	Gallus gallus phosphoinositide-3-kinase, catalytic, alpha polypeptide (PIK3CA), mRNA	-	-	-	-	-	412	97.3301	699	DQ018756.1	Gallus gallus 28S ribosomal RNA gene, partial sequence	-	-
Locus_121_Transcript_14_18_Confidence_0.023_Length_606	736	70	427.879	790.591	65.1665	0.0824275	-3.60073	1.04328e-06	0.00157632	-	-	-	-	-	-	-	-	-	-	-	-	-	-	-	366	94.8087	560	DQ018756.1	Gallus gallus 28S ribosomal RNA gene, partial sequence	-	-
Locus_121_Transcript_17_18_Confidence_0.026_Length_641	945	78	543.853	1015.09	72.614	0.0715344	-3.80522	2.22282e-07	0.000449105	-	-	-	-	-	80	91.25	104	NM_001004410.1	Gallus gallus phosphoinositide-3-kinase, catalytic, alpha polypeptide (PIK3CA), mRNA	-	-	-	-	-	391	97.4425	665	DQ018756.1	Gallus gallus 28S ribosomal RNA gene, partial sequence	-	-
Locus_121_Transcript_18_18_Confidence_0.037_Length_700	2948	397	1768.12	3166.66	369.587	0.116712	-3.09898	5.78994e-06	0.00543806	-	-	-	-	-	80	91.25	104	NM_001004410.1	Gallus gallus phosphoinositide-3-kinase, catalytic, alpha polypeptide (PIK3CA), mRNA	-	-	-	-	-	450	97.7778	774	DQ018756.1	Gallus gallus 28S ribosomal RNA gene, partial sequence	-	-
Locus_121_Transcript_3_18_Confidence_0.020_Length_207	3165	539	1950.77	3399.76	501.782	0.147593	-2.7603	4.05792e-05	0.0266072	-	-	-	-	-	-	-	-	-	-	-	-	-	-	-	207	98.5507	366	DQ018757.1	Gallus gallus clone AY006 28S ribosomal RNA gene, partial sequence	-	-
Locus_121_Transcript_7_18_Confidence_0.055_Length_273	8146	1076	4875.95	8750.21	1001.7	0.114477	-3.12686	3.85379e-06	0.00405618	-	-	-	-	-	-	-	-	-	-	-	-	-	-	-	273	98.1685	477	DQ018756.1	Gallus gallus 28S ribosomal RNA gene, partial sequence	-	-
Locus_121_Transcript_8_18_Confidence_0.187_Length_1049	33827	4986	20488.9	36336	4641.71	0.127744	-2.96867	9.15117e-06	0.00803071	-	-	-	-	-	-	-	-	-	-	-	-	-	-	-	338	95.858	538	DQ018756.1	Gallus gallus 28S ribosomal RNA gene, partial sequence	-	-
Locus_121_Transcript_9_18_Confidence_0.187_Length_1059	33967	4937	20541.3	36486.4	4596.1	0.125967	-2.98888	8.09247e-06	0.00713768	-	-	-	-	-	80	91.25	104	NM_001004410.1	Gallus gallus phosphoinositide-3-kinase, catalytic, alpha polypeptide (PIK3CA), mRNA	-	-	-	-	-	338	98.8166	603	DQ018756.1	Gallus gallus 28S ribosomal RNA gene, partial sequence	-	-
Locus_12205_Transcript_1_1_Confidence_0.000_Length_1067	6	194	93.5246	6.44503	180.604	28.0222	4.8085	1.31757e-06	0.00187251	563	100	1040	XM_003202881.1	PREDICTED: Meleagris gallopavo TAK1-like protein-like (LOC100549097), mRNA	563	99.11	1013	XM_416695.3	PREDICTED: Gallus gallus chromosome 1 open reading frame, human C21orf7 (C1H21orf7), mRNA	142	80.28	212	P58500.1	TAK1L_MOUSE RecName: Full=TAK1-like protein	1067	98.2193	1866	XM_004938376.1	PREDICTED: Gallus gallus chromosome 1 open reading frame, human C21orf7 (C21ORF7), transcript variant X6, mRNA	-	-
Locus_12548_Transcript_1_1_Confidence_0.000_Length_416	0	62	28.8594	0	57.7189	Inf	Inf	6.13503e-05	0.0370354	-	-	-	-	-	-	-	-	-	-	-	-	-	-	-	354	90.3955	462	XM_004941965.1	PREDICTED: Gallus gallus SH2 domain containing 4B (SH2D4B), transcript variant X3, mRNA	-	-
Locus_13014_Transcript_1_4_Confidence_0.400_Length_1217	0	73	33.9797	0	67.9593	Inf	Inf	1.6833e-05	0.0129993	-	-	-	-	-	-	-	-	-	-	-	-	-	-	-	-	-	-	-	-	-	-
Locus_13014_Transcript_2_4_Confidence_0.400_Length_1386	2	85	40.6395	2.14834	79.1307	36.8333	5.20294	8.03387e-05	0.0459035	-	-	-	-	-	-	-	-	-	-	-	-	-	-	-	-	-	-	-	-	-	-
Locus_13014_Transcript_3_4_Confidence_0.200_Length_1672	3	116	55.6063	3.22252	107.99	33.5111	5.06657	1.53985e-05	0.0121618	-	-	-	-	-	-	-	-	-	-	-	-	-	-	-	-	-	-	-	-	-	-
Locus_13188_Transcript_1_1_Confidence_0.000_Length_670	0	65	30.2559	0	60.5117	Inf	Inf	4.26713e-05	0.0277694	-	-	-	-	-	-	-	-	-	-	-	-	-	-	-	326	87.7301	377	XM_004940468.1	PREDICTED: Gallus gallus uncharacterized LOC101748106 (LOC101748106), transcript variant X2, mRNA	-	-
Locus_1367_Transcript_10_13_Confidence_0.087_Length_1712	67	0	35.9848	71.9695	0	0	#NAME?	5.59432e-06	0.00531177	-	-	-	-	-	-	-	-	-	-	-	-	-	-	-	1188	85.2694	1166	AC192286.2	Gallus gallus BAC clone CH261-18F9 from chromosome z, complete sequence	-	-
Locus_1367_Transcript_5_13_Confidence_0.087_Length_1345	48	0	25.7801	51.5603	0	0	#NAME?	8.53148e-05	0.0478195	-	-	-	-	-	-	-	-	-	-	-	-	-	-	-	837	86.6189	885	AC192286.2	Gallus gallus BAC clone CH261-18F9 from chromosome z, complete sequence	-	-
Locus_14137_Transcript_1_1_Confidence_0.000_Length_680	0	80	37.238	0	74.4759	Inf	Inf	7.77876e-06	0.00698937	-	-	-	-	-	-	-	-	-	-	-	-	-	-	-	-	-	-	-	-	-	-
Locus_14586_Transcript_1_1_Confidence_0.000_Length_1290	0	96	44.6856	0	89.3711	Inf	Inf	1.51656e-06	0.00205869	-	-	-	-	-	-	-	-	-	-	-	-	-	-	-	-	-	-	-	-	-	-
Locus_15056_Transcript_1_1_Confidence_0.000_Length_1118	1	84	39.637	1.07417	78.1997	72.8	6.18587	2.77133e-05	0.019428	-	-	-	-	-	-	-	-	-	-	-	-	-	-	-	-	-	-	-	-	-	-
Locus_158_Transcript_290_527_Confidence_0.006_Length_1386	34	341	176.988	36.5219	317.454	8.69216	3.11971	7.19236e-05	0.041831	1198	100	2213	XM_003209288.1	PREDICTED: Meleagris gallopavo ceruloplasmin (ferroxidase) (CP), mRNA	1106	95.03	1738	XM_001235148.2	PREDICTED: Gallus gallus ceruloplasmin (ferroxidase) (CP), mRNA	368	65.76	529	P00450.1	CERU_HUMAN RecName: Full=Ceruloplasmin; AltName: Full=Ferroxidase; Flags: Precursor	1198	100	2213	XM_003209288.1	PREDICTED: Meleagris gallopavo ceruloplasmin (ferroxidase) (CP), mRNA	GO:0007568; GO:0006879; GO:0001889; GO:0030324; GO:0055114; GO:0015679; GO:0046688; GO:0007584	GO:0065007; GO:0009987; GO:0032502; GO:0051179; GO:0008152; GO:0032501; GO:0050896; GO:0044699
Locus_158_Transcript_303_527_Confidence_0.007_Length_1210	30	305	158.082	32.2252	283.94	8.81111	3.13932	8.59678e-05	0.0480306	1210	100	2235	XM_003209288.1	PREDICTED: Meleagris gallopavo ceruloplasmin (ferroxidase) (CP), mRNA	1210	94.71	1881	XM_001235148.2	PREDICTED: Gallus gallus ceruloplasmin (ferroxidase) (CP), mRNA	401	58.1	479	Q61147.2	CERU_MOUSE RecName: Full=Ceruloplasmin; AltName: Full=Ferroxidase; Flags: Precursor	1210	100	2235	XM_003209288.1	PREDICTED: Meleagris gallopavo ceruloplasmin (ferroxidase) (CP), mRNA	GO:0006879; GO:0006811; GO:0055114; GO:0046688; GO:0055085	GO:0065007; GO:0009987; GO:0051179; GO:0008152; GO:0050896; GO:0044699
Locus_16086_Transcript_3_4_Confidence_0.091_Length_799	2	85	40.6395	2.14834	79.1307	36.8333	5.20294	8.03387e-05	0.0459035	-	-	-	-	-	-	-	-	-	-	-	-	-	-	-	-	-	-	-	-	-	-
Locus_1675_Transcript_5_9_Confidence_0.867_Length_630	34708	6130	21494.5	37282.4	5706.72	0.153067	-2.70776	4.30544e-05	0.0279142	144	97.92	250	XM_003211709.1	PREDICTED: Meleagris gallopavo phosphoserine phosphatase-like (LOC100546058), mRNA	144	96.53	239	NM_001252272.1	Gallus gallus phosphoserine phosphatase (PSPH), mRNA	-	-	-	-	-	144	97.9167	250	XM_003211709.1	PREDICTED: Meleagris gallopavo phosphoserine phosphatase-like (LOC100546058), mRNA	GO:0034641; GO:0016311; GO:0006564; GO:0009612; GO:0031667; GO:0033574	GO:0009987; GO:0008152; GO:0050896
Locus_17578_Transcript_1_15_Confidence_0.548_Length_1181	1902	133	1083.45	2043.08	123.816	0.0606029	-4.04447	2.21562e-08	8.953e-05	-	-	-	-	-	918	91.18	1205	NM_213575.1	Gallus gallus MID1 interacting protein 1 (gastrulation specific G12 homolog (zebrafish)) (MID1IP1), mRNA	181	62.98	195	Q9NPA3.1	M1IP1_HUMAN RecName: Full=Mid1-interacting protein 1; AltName: Full=Gastrulation-specific G12-like protein; AltName: Full=Mid1-interacting G12-like protein; AltName: Full=Protein STRAIT11499; AltName: Full=Spot 14-related protein; Short=S14R; Short=Spot 14-R	918	91.1765	1205	NM_213575.1	Gallus gallus MID1 interacting protein 1 (gastrulation specific G12 homolog (zebrafish)) (MID1IP1), mRNA	GO:0007026; GO:0045723; GO:0051351; GO:0051258; GO:0050789	GO:0065007; GO:0071840
Locus_1875_Transcript_5_12_Confidence_0.214_Length_398	2	90	42.9669	2.14834	83.7854	39	5.2854	5.07527e-05	0.0320285	-	-	-	-	-	351	86.61	387	NM_001002856.1	Gallus gallus ISG12-1 protein-like (IFI27L2), mRNA	-	-	-	-	-	351	86.6097	387	NM_001002856.1	Gallus gallus interferon, alpha-inducible protein 27-like 2 (IFI27L2), mRNA	-	-
Locus_1875_Transcript_7_12_Confidence_0.286_Length_570	27	396	198.829	29.0027	368.656	12.7111	3.66802	4.45984e-06	0.00453175	-	-	-	-	-	376	86.44	411	NM_001002856.1	Gallus gallus ISG12-1 protein-like (IFI27L2), mRNA	-	-	-	-	-	376	86.4362	411	NM_001002856.1	Gallus gallus interferon, alpha-inducible protein 27-like 2 (IFI27L2), mRNA	-	-
Locus_1875_Transcript_9_12_Confidence_0.214_Length_564	28	400	201.228	30.0768	372.38	12.381	3.63005	5.144e-06	0.00496559	-	-	-	-	-	376	86.44	411	NM_001002856.1	Gallus gallus ISG12-1 protein-like (IFI27L2), mRNA	-	-	-	-	-	376	86.4362	411	NM_001002856.1	Gallus gallus interferon, alpha-inducible protein 27-like 2 (IFI27L2), mRNA	-	-
Locus_196_Transcript_156_283_Confidence_0.010_Length_376	7	181	88.0105	7.51921	168.502	22.4095	4.48604	4.88269e-06	0.00479323	376	100	695	XM_003202069.1	PREDICTED: Meleagris gallopavo e3 ubiquitin-protein ligase Mdm2-like (LOC100546889), mRNA	374	94.12	566	NM_001199384.1	Gallus gallus Mdm2 p53 binding protein homolog (mouse) (MDM2), mRNA	-	-	-	-	-	376	100	695	XM_003202069.1	PREDICTED: Meleagris gallopavo e3 ubiquitin-protein ligase Mdm2-like (LOC100546889), mRNA	GO:0071456; GO:0006977; GO:0007173; GO:0045184; GO:0008543; GO:0043066; GO:0071157; GO:0043518; GO:0000122; GO:0048011; GO:0018205; GO:0048015; GO:0008284; GO:0045931; GO:0032436; GO:0006461; GO:0031648; GO:0034504; GO:0042787; GO:0046677; GO:0007268; GO:0007089	GO:0065007; GO:0071840; GO:0009987; GO:0051179; GO:0008152; GO:0032501; GO:0050896; GO:0023052; GO:0044699
Locus_196_Transcript_157_283_Confidence_0.007_Length_1459	11	313	151.602	11.8159	291.387	24.6606	4.62414	1.95311e-07	0.000418971	-	-	-	-	-	-	-	-	-	-	-	-	-	-	-	-	-	-	-	-	-	-
Locus_196_Transcript_158_283_Confidence_0.010_Length_3019	41	754	372.988	44.0411	701.936	15.9382	3.99442	1.69552e-07	0.000377703	801	99.5	1456	XM_003202069.1	PREDICTED: Meleagris gallopavo e3 ubiquitin-protein ligase Mdm2-like (LOC100546889), mRNA	721	95.7	1158	NM_001199384.1	Gallus gallus Mdm2 p53 binding protein homolog (mouse) (MDM2), mRNA	195	70.77	295	Q00987.1	MDM2_HUMAN RecName: Full=E3 ubiquitin-protein ligase Mdm2; AltName: Full=Double minute 2 protein; Short=Hdm2; AltName: Full=Oncoprotein Mdm2; AltName: Full=p53-binding protein Mdm2	801	99.5006	1456	XM_003202069.1	PREDICTED: Meleagris gallopavo e3 ubiquitin-protein ligase Mdm2-like (LOC100546889), mRNA	GO:0071456; GO:0006977; GO:0007173; GO:0045184; GO:0008543; GO:0044419; GO:0043066; GO:0071157; GO:0043518; GO:0000122; GO:0048011; GO:0018205; GO:0048015; GO:0008284; GO:0045931; GO:0032436; GO:0006461; GO:0031648; GO:0034504; GO:0042787; GO:0046677; GO:0007268; GO:0007089	GO:0065007; GO:0071840; GO:0009987; GO:0051179; GO:0008152; GO:0032501; GO:0051704; GO:0050896; GO:0023052; GO:0044699
Locus_196_Transcript_159_283_Confidence_0.017_Length_3311	64	890	448.646	68.747	828.545	12.0521	3.59121	1.09126e-06	0.0016346	1170	99.74	2145	XM_003202069.1	PREDICTED: Meleagris gallopavo e3 ubiquitin-protein ligase Mdm2-like (LOC100546889), mRNA	1114	93.9	1659	NM_001199384.1	Gallus gallus Mdm2 p53 binding protein homolog (mouse) (MDM2), mRNA	324	69.75	405	Q00987.1	MDM2_HUMAN RecName: Full=E3 ubiquitin-protein ligase Mdm2; AltName: Full=Double minute 2 protein; Short=Hdm2; AltName: Full=Oncoprotein Mdm2; AltName: Full=p53-binding protein Mdm2	1170	99.7436	2145	XM_003202069.1	PREDICTED: Meleagris gallopavo e3 ubiquitin-protein ligase Mdm2-like (LOC100546889), mRNA	GO:0071456; GO:0006977; GO:0045184; GO:0043066; GO:0071157; GO:0043518; GO:0000122; GO:0018205; GO:0045931; GO:0032436; GO:0006461; GO:0031648; GO:0034504; GO:0042787; GO:0046677; GO:0007089	GO:0065007; GO:0071840; GO:0009987; GO:0051179; GO:0008152; GO:0050896; GO:0023052; GO:0044699
Locus_196_Transcript_160_283_Confidence_0.016_Length_3210	51	803	401.168	54.7828	747.552	13.6458	3.77038	4.94892e-07	0.000886504	988	99.7	1808	XM_003202069.1	PREDICTED: Meleagris gallopavo e3 ubiquitin-protein ligase Mdm2-like (LOC100546889), mRNA	904	96.46	1493	NM_001199384.1	Gallus gallus Mdm2 p53 binding protein homolog (mouse) (MDM2), mRNA	253	73.91	368	Q00987.1	MDM2_HUMAN RecName: Full=E3 ubiquitin-protein ligase Mdm2; AltName: Full=Double minute 2 protein; Short=Hdm2; AltName: Full=Oncoprotein Mdm2; AltName: Full=p53-binding protein Mdm2	988	99.6964	1808	XM_003202069.1	PREDICTED: Meleagris gallopavo e3 ubiquitin-protein ligase Mdm2-like (LOC100546889), mRNA	GO:0071456; GO:0006977; GO:0007173; GO:0045184; GO:0008543; GO:0044419; GO:0043066; GO:0071157; GO:0043518; GO:0000122; GO:0048011; GO:0018205; GO:0048015; GO:0008284; GO:0045931; GO:0032436; GO:0006461; GO:0031648; GO:0034504; GO:0042787; GO:0046677; GO:0007268; GO:0007089	GO:0065007; GO:0071840; GO:0009987; GO:0051179; GO:0008152; GO:0032501; GO:0051704; GO:0050896; GO:0023052; GO:0044699
Locus_196_Transcript_161_283_Confidence_0.012_Length_3059	42	786	388.421	45.1152	731.726	16.219	4.01962	1.34789e-07	0.000329868	988	99.7	1808	XM_003202069.1	PREDICTED: Meleagris gallopavo e3 ubiquitin-protein ligase Mdm2-like (LOC100546889), mRNA	904	96.46	1493	NM_001199384.1	Gallus gallus Mdm2 p53 binding protein homolog (mouse) (MDM2), mRNA	253	73.91	368	Q00987.1	MDM2_HUMAN RecName: Full=E3 ubiquitin-protein ligase Mdm2; AltName: Full=Double minute 2 protein; Short=Hdm2; AltName: Full=Oncoprotein Mdm2; AltName: Full=p53-binding protein Mdm2	988	99.6964	1808	XM_003202069.1	PREDICTED: Meleagris gallopavo e3 ubiquitin-protein ligase Mdm2-like (LOC100546889), mRNA	GO:0071456; GO:0006977; GO:0007173; GO:0045184; GO:0008543; GO:0044419; GO:0043066; GO:0071157; GO:0043518; GO:0000122; GO:0048011; GO:0018205; GO:0048015; GO:0008284; GO:0045931; GO:0032436; GO:0006461; GO:0031648; GO:0034504; GO:0042787; GO:0046677; GO:0007268; GO:0007089	GO:0065007; GO:0071840; GO:0009987; GO:0051179; GO:0008152; GO:0032501; GO:0051704; GO:0050896; GO:0023052; GO:0044699
Locus_196_Transcript_162_283_Confidence_0.012_Length_4315	61	990	493.582	65.5245	921.64	14.0656	3.8141	2.65671e-07	0.00052457	801	99.5	1456	XM_003202069.1	PREDICTED: Meleagris gallopavo e3 ubiquitin-protein ligase Mdm2-like (LOC100546889), mRNA	721	95.7	1158	NM_001199384.1	Gallus gallus Mdm2 p53 binding protein homolog (mouse) (MDM2), mRNA	195	70.77	295	Q00987.1	MDM2_HUMAN RecName: Full=E3 ubiquitin-protein ligase Mdm2; AltName: Full=Double minute 2 protein; Short=Hdm2; AltName: Full=Oncoprotein Mdm2; AltName: Full=p53-binding protein Mdm2	801	99.5006	1456	XM_003202069.1	PREDICTED: Meleagris gallopavo e3 ubiquitin-protein ligase Mdm2-like (LOC100546889), mRNA	GO:0071456; GO:0006977; GO:0007173; GO:0045184; GO:0008543; GO:0044419; GO:0043066; GO:0071157; GO:0043518; GO:0000122; GO:0048011; GO:0018205; GO:0048015; GO:0008284; GO:0045931; GO:0032436; GO:0006461; GO:0031648; GO:0034504; GO:0042787; GO:0046677; GO:0007268; GO:0007089	GO:0065007; GO:0071840; GO:0009987; GO:0051179; GO:0008152; GO:0032501; GO:0051704; GO:0050896; GO:0023052; GO:0044699
Locus_196_Transcript_163_283_Confidence_0.010_Length_1354	15	234	116.977	16.1126	217.842	13.52	3.75702	1.7344e-05	0.0132579	-	-	-	-	-	-	-	-	-	-	-	-	-	-	-	351	74.9288	135	XM_005026737.1	PREDICTED: Anas platyrhynchos MDM2 oncogene, E3 ubiquitin protein ligase (MDM2), transcript variant X5, mRNA	-	-
Locus_196_Transcript_164_283_Confidence_0.021_Length_1356	15	251	124.89	16.1126	233.668	14.5022	3.8582	9.19906e-06	0.00803217	-	-	-	-	-	-	-	-	-	-	-	-	-	-	-	351	74.9288	135	XM_005026737.1	PREDICTED: Anas platyrhynchos MDM2 oncogene, E3 ubiquitin protein ligase (MDM2), transcript variant X5, mRNA	-	-
Locus_196_Transcript_166_283_Confidence_0.048_Length_4683	51	1117	547.327	54.7828	1039.87	18.9817	4.24654	1.8123e-08	7.68047e-05	1170	99.74	2145	XM_003202069.1	PREDICTED: Meleagris gallopavo e3 ubiquitin-protein ligase Mdm2-like (LOC100546889), mRNA	1114	93.9	1659	NM_001199384.1	Gallus gallus Mdm2 p53 binding protein homolog (mouse) (MDM2), mRNA	324	69.75	405	Q00987.1	MDM2_HUMAN RecName: Full=E3 ubiquitin-protein ligase Mdm2; AltName: Full=Double minute 2 protein; Short=Hdm2; AltName: Full=Oncoprotein Mdm2; AltName: Full=p53-binding protein Mdm2	1170	99.7436	2145	XM_003202069.1	PREDICTED: Meleagris gallopavo e3 ubiquitin-protein ligase Mdm2-like (LOC100546889), mRNA	GO:0071456; GO:0006977; GO:0045184; GO:0043066; GO:0071157; GO:0043518; GO:0000122; GO:0045931; GO:0032436; GO:0006461; GO:0031648; GO:0034504; GO:0042787; GO:0046677; GO:0007089	GO:0065007; GO:0071840; GO:0009987; GO:0051179; GO:0008152; GO:0050896; GO:0023052; GO:0044699
Locus_196_Transcript_168_283_Confidence_0.017_Length_4378	58	1024	507.797	62.302	953.292	15.3011	3.93557	1.26253e-07	0.000315056	880	99.43	1596	XM_003202069.1	PREDICTED: Meleagris gallopavo e3 ubiquitin-protein ligase Mdm2-like (LOC100546889), mRNA	800	95.88	1293	NM_001199384.1	Gallus gallus Mdm2 p53 binding protein homolog (mouse) (MDM2), mRNA	213	71.83	303	Q00987.1	MDM2_HUMAN RecName: Full=E3 ubiquitin-protein ligase Mdm2; AltName: Full=Double minute 2 protein; Short=Hdm2; AltName: Full=Oncoprotein Mdm2; AltName: Full=p53-binding protein Mdm2	880	99.4318	1596	XM_003202069.1	PREDICTED: Meleagris gallopavo e3 ubiquitin-protein ligase Mdm2-like (LOC100546889), mRNA	GO:0071456; GO:0006977; GO:0007173; GO:0045184; GO:0008543; GO:0044419; GO:0043066; GO:0071157; GO:0043518; GO:0000122; GO:0048011; GO:0018205; GO:0048015; GO:0008284; GO:0045931; GO:0032436; GO:0006461; GO:0031648; GO:0034504; GO:0042787; GO:0046677; GO:0007268; GO:0007089	GO:0065007; GO:0071840; GO:0009987; GO:0051179; GO:0008152; GO:0032501; GO:0051704; GO:0050896; GO:0023052; GO:0044699
Locus_196_Transcript_169_283_Confidence_0.042_Length_4640	65	1155	572.534	69.8212	1075.25	15.4	3.94486	9.75602e-08	0.000269076	1234	99.76	2263	XM_003202069.1	PREDICTED: Meleagris gallopavo e3 ubiquitin-protein ligase Mdm2-like (LOC100546889), mRNA	1176	93.79	1742	NM_001199384.1	Gallus gallus Mdm2 p53 binding protein homolog (mouse) (MDM2), mRNA	320	70	401	Q00987.1	MDM2_HUMAN RecName: Full=E3 ubiquitin-protein ligase Mdm2; AltName: Full=Double minute 2 protein; Short=Hdm2; AltName: Full=Oncoprotein Mdm2; AltName: Full=p53-binding protein Mdm2	1234	99.7569	2263	XM_003202069.1	PREDICTED: Meleagris gallopavo e3 ubiquitin-protein ligase Mdm2-like (LOC100546889), mRNA	GO:0071456; GO:0006977; GO:0007173; GO:0045184; GO:0008543; GO:0044419; GO:0043066; GO:0071157; GO:0043518; GO:0000122; GO:0048011; GO:0018205; GO:0048015; GO:0008284; GO:0045931; GO:0032436; GO:0006461; GO:0031648; GO:0034504; GO:0042787; GO:0046677; GO:0007268; GO:0007089	GO:0065007; GO:0071840; GO:0009987; GO:0051179; GO:0008152; GO:0032501; GO:0051704; GO:0050896; GO:0023052; GO:0044699
Locus_196_Transcript_170_283_Confidence_0.016_Length_4366	73	1024	515.853	78.4146	953.292	12.1571	3.60372	8.19356e-07	0.00130614	988	99.7	1808	XM_003202069.1	PREDICTED: Meleagris gallopavo e3 ubiquitin-protein ligase Mdm2-like (LOC100546889), mRNA	904	96.46	1493	NM_001199384.1	Gallus gallus Mdm2 p53 binding protein homolog (mouse) (MDM2), mRNA	253	73.91	368	Q00987.1	MDM2_HUMAN RecName: Full=E3 ubiquitin-protein ligase Mdm2; AltName: Full=Double minute 2 protein; Short=Hdm2; AltName: Full=Oncoprotein Mdm2; AltName: Full=p53-binding protein Mdm2	988	99.6964	1808	XM_003202069.1	PREDICTED: Meleagris gallopavo e3 ubiquitin-protein ligase Mdm2-like (LOC100546889), mRNA	GO:0071456; GO:0006977; GO:0007173; GO:0045184; GO:0008543; GO:0044419; GO:0043066; GO:0071157; GO:0043518; GO:0000122; GO:0048011; GO:0018205; GO:0048015; GO:0008284; GO:0045931; GO:0032436; GO:0006461; GO:0031648; GO:0034504; GO:0042787; GO:0046677; GO:0007268; GO:0007089	GO:0065007; GO:0071840; GO:0009987; GO:0051179; GO:0008152; GO:0032501; GO:0051704; GO:0050896; GO:0023052; GO:0044699
Locus_196_Transcript_171_283_Confidence_0.007_Length_1349	9	237	115.151	9.66755	220.635	22.8222	4.51237	1.14025e-06	0.00169339	-	-	-	-	-	-	-	-	-	-	-	-	-	-	-	351	74.9288	135	XM_005026737.1	PREDICTED: Anas platyrhynchos MDM2 oncogene, E3 ubiquitin protein ligase (MDM2), transcript variant X5, mRNA	-	-
Locus_196_Transcript_172_283_Confidence_0.003_Length_1325	12	225	111.177	12.8901	209.464	16.25	4.02237	7.83568e-06	0.00698937	-	-	-	-	-	-	-	-	-	-	-	-	-	-	-	351	74.9288	135	XM_005026737.1	PREDICTED: Anas platyrhynchos MDM2 oncogene, E3 ubiquitin protein ligase (MDM2), transcript variant X5, mRNA	-	-
Locus_196_Transcript_173_283_Confidence_0.005_Length_1324	12	207	102.798	12.8901	192.707	14.95	3.90207	1.67078e-05	0.0129603	-	-	-	-	-	-	-	-	-	-	-	-	-	-	-	351	74.9288	135	XM_005026737.1	PREDICTED: Anas platyrhynchos MDM2 oncogene, E3 ubiquitin protein ligase (MDM2), transcript variant X5, mRNA	-	-
Locus_196_Transcript_174_283_Confidence_0.047_Length_4687	60	1099	543.782	64.4503	1023.11	15.8744	3.98863	8.24157e-08	0.000242717	1170	99.74	2145	XM_003202069.1	PREDICTED: Meleagris gallopavo e3 ubiquitin-protein ligase Mdm2-like (LOC100546889), mRNA	1114	93.9	1659	NM_001199384.1	Gallus gallus Mdm2 p53 binding protein homolog (mouse) (MDM2), mRNA	324	69.75	405	Q00987.1	MDM2_HUMAN RecName: Full=E3 ubiquitin-protein ligase Mdm2; AltName: Full=Double minute 2 protein; Short=Hdm2; AltName: Full=Oncoprotein Mdm2; AltName: Full=p53-binding protein Mdm2	1170	99.7436	2145	XM_003202069.1	PREDICTED: Meleagris gallopavo e3 ubiquitin-protein ligase Mdm2-like (LOC100546889), mRNA	GO:0071456; GO:0006977; GO:0045184; GO:0043066; GO:0071157; GO:0043518; GO:0000122; GO:0018205; GO:0045931; GO:0032436; GO:0006461; GO:0031648; GO:0034504; GO:0042787; GO:0046677; GO:0007089	GO:0065007; GO:0071840; GO:0009987; GO:0051179; GO:0008152; GO:0050896; GO:0023052; GO:0044699
Locus_196_Transcript_175_283_Confidence_0.052_Length_6191	118	1719	863.527	126.752	1600.3	12.6254	3.65826	3.16728e-07	0.000598192	1234	99.76	2263	XM_003202069.1	PREDICTED: Meleagris gallopavo e3 ubiquitin-protein ligase Mdm2-like (LOC100546889), mRNA	1176	93.79	1742	NM_001199384.1	Gallus gallus Mdm2 p53 binding protein homolog (mouse) (MDM2), mRNA	320	70	401	Q00987.1	MDM2_HUMAN RecName: Full=E3 ubiquitin-protein ligase Mdm2; AltName: Full=Double minute 2 protein; Short=Hdm2; AltName: Full=Oncoprotein Mdm2; AltName: Full=p53-binding protein Mdm2	1234	99.7569	2263	XM_003202069.1	PREDICTED: Meleagris gallopavo e3 ubiquitin-protein ligase Mdm2-like (LOC100546889), mRNA	GO:0071456; GO:0006977; GO:0007173; GO:0045184; GO:0008543; GO:0044419; GO:0043066; GO:0071157; GO:0043518; GO:0000122; GO:0048011; GO:0018205; GO:0048015; GO:0008284; GO:0045931; GO:0032436; GO:0006461; GO:0031648; GO:0034504; GO:0042787; GO:0046677; GO:0007268; GO:0007089	GO:0065007; GO:0071840; GO:0009987; GO:0051179; GO:0008152; GO:0032501; GO:0051704; GO:0050896; GO:0023052; GO:0044699
Locus_196_Transcript_176_283_Confidence_0.057_Length_6218	115	1556	786.043	123.53	1448.56	11.7264	3.55169	6.59339e-07	0.00111228	1170	99.74	2145	XM_003202069.1	PREDICTED: Meleagris gallopavo e3 ubiquitin-protein ligase Mdm2-like (LOC100546889), mRNA	1114	93.9	1659	NM_001199384.1	Gallus gallus Mdm2 p53 binding protein homolog (mouse) (MDM2), mRNA	324	69.75	405	Q00987.1	MDM2_HUMAN RecName: Full=E3 ubiquitin-protein ligase Mdm2; AltName: Full=Double minute 2 protein; Short=Hdm2; AltName: Full=Oncoprotein Mdm2; AltName: Full=p53-binding protein Mdm2	1170	99.7436	2145	XM_003202069.1	PREDICTED: Meleagris gallopavo e3 ubiquitin-protein ligase Mdm2-like (LOC100546889), mRNA	GO:0071456; GO:0006977; GO:0045184; GO:0043066; GO:0071157; GO:0043518; GO:0000122; GO:0018205; GO:0045931; GO:0032436; GO:0006461; GO:0031648; GO:0034504; GO:0042787; GO:0046677; GO:0007089	GO:0065007; GO:0071840; GO:0009987; GO:0051179; GO:0008152; GO:0050896; GO:0023052; GO:0044699
Locus_196_Transcript_177_283_Confidence_0.019_Length_2898	39	707	350.037	41.8927	658.181	15.7111	3.97371	2.19738e-07	0.000449105	-	-	-	-	-	-	-	-	-	-	-	-	-	-	-	876	85.6164	889	CR390191.1	Gallus gallus finished cDNA, clone ChEST917b12	-	-
Locus_196_Transcript_178_283_Confidence_0.021_Length_2901	59	775	392.431	63.3762	721.486	11.3842	3.50896	2.14246e-06	0.00269759	-	-	-	-	-	-	-	-	-	-	-	-	-	-	-	876	85.6164	889	CR390191.1	Gallus gallus finished cDNA, clone ChEST917b12	-	-
Locus_196_Transcript_179_283_Confidence_0.021_Length_2899	48	810	402.815	51.5603	754.069	14.625	3.87036	2.83226e-07	0.000540796	-	-	-	-	-	-	-	-	-	-	-	-	-	-	-	876	85.6164	889	CR390191.1	Gallus gallus finished cDNA, clone ChEST917b12	-	-
Locus_196_Transcript_180_283_Confidence_0.019_Length_2900	43	743	368.942	46.1894	691.695	14.9752	3.9045	2.83074e-07	0.000540796	-	-	-	-	-	-	-	-	-	-	-	-	-	-	-	876	85.6164	889	CR390191.1	Gallus gallus finished cDNA, clone ChEST917b12	-	-
Locus_196_Transcript_181_283_Confidence_0.033_Length_2898	53	718	362.676	56.9311	668.422	11.7409	3.55347	1.94176e-06	0.0025368	-	-	-	-	-	-	-	-	-	-	-	-	-	-	-	876	85.6164	889	CR390191.1	Gallus gallus finished cDNA, clone ChEST917b12	-	-
Locus_196_Transcript_182_283_Confidence_0.021_Length_1573	26	567	277.888	27.9285	527.848	18.9	4.24031	1.02346e-07	0.000277865	-	-	-	-	-	-	-	-	-	-	-	-	-	-	-	876	85.6164	889	CR390191.1	Gallus gallus finished cDNA, clone ChEST917b12	-	-
Locus_196_Transcript_183_283_Confidence_0.010_Length_1573	38	538	270.835	40.8185	500.851	12.2702	3.61708	2.56818e-06	0.00314253	-	-	-	-	-	-	-	-	-	-	-	-	-	-	-	876	85.6164	889	CR390191.1	Gallus gallus finished cDNA, clone ChEST917b12	-	-
Locus_196_Transcript_184_283_Confidence_0.009_Length_1570	31	512	254.973	33.2993	476.646	14.314	3.83935	9.81726e-07	0.00149633	-	-	-	-	-	-	-	-	-	-	-	-	-	-	-	876	85.6164	889	CR390191.1	Gallus gallus finished cDNA, clone ChEST917b12	-	-
Locus_196_Transcript_185_283_Confidence_0.012_Length_1573	25	513	252.216	26.8543	477.577	17.784	4.15251	2.14559e-07	0.000445687	-	-	-	-	-	-	-	-	-	-	-	-	-	-	-	876	85.6164	889	CR390191.1	Gallus gallus finished cDNA, clone ChEST917b12	-	-
Locus_196_Transcript_186_283_Confidence_0.007_Length_2899	45	734	365.827	48.3378	683.317	14.1363	3.82133	4.52192e-07	0.000818454	-	-	-	-	-	-	-	-	-	-	-	-	-	-	-	876	85.6164	889	CR390191.1	Gallus gallus finished cDNA, clone ChEST917b12	-	-
Locus_196_Transcript_187_283_Confidence_0.017_Length_2899	49	745	373.096	52.6344	693.557	13.1769	3.71994	7.51291e-07	0.00123153	-	-	-	-	-	-	-	-	-	-	-	-	-	-	-	876	85.6164	889	CR390191.1	Gallus gallus finished cDNA, clone ChEST917b12	-	-
Locus_196_Transcript_188_283_Confidence_0.029_Length_2900	42	774	382.835	45.1152	720.555	15.9714	3.99742	1.57238e-07	0.000356616	-	-	-	-	-	-	-	-	-	-	-	-	-	-	-	876	85.6164	889	CR390191.1	Gallus gallus finished cDNA, clone ChEST917b12	-	-
Locus_196_Transcript_189_283_Confidence_0.024_Length_2898	62	763	388.457	66.5987	710.314	10.6656	3.41489	3.61741e-06	0.00397816	-	-	-	-	-	-	-	-	-	-	-	-	-	-	-	876	85.6164	889	CR390191.1	Gallus gallus finished cDNA, clone ChEST917b12	-	-
Locus_196_Transcript_190_283_Confidence_0.022_Length_2899	51	725	364.861	54.7828	674.938	12.3203	3.62296	1.3233e-06	0.00187251	-	-	-	-	-	-	-	-	-	-	-	-	-	-	-	876	85.6164	889	CR390191.1	Gallus gallus finished cDNA, clone ChEST917b12	-	-
Locus_196_Transcript_191_283_Confidence_0.014_Length_2898	41	811	399.52	44.0411	755	17.1431	4.09956	8.14699e-08	0.000242717	-	-	-	-	-	-	-	-	-	-	-	-	-	-	-	876	85.6164	889	CR390191.1	Gallus gallus finished cDNA, clone ChEST917b12	-	-
Locus_196_Transcript_192_283_Confidence_0.010_Length_1570	24	552	269.832	25.7801	513.884	19.9333	4.31711	7.63931e-08	0.000237033	-	-	-	-	-	-	-	-	-	-	-	-	-	-	-	876	85.6164	889	CR390191.1	Gallus gallus finished cDNA, clone ChEST917b12	-	-
Locus_196_Transcript_193_283_Confidence_0.012_Length_1575	26	573	280.681	27.9285	533.434	19.1	4.2555	9.18977e-08	0.000257546	-	-	-	-	-	-	-	-	-	-	-	-	-	-	-	876	85.6164	889	CR390191.1	Gallus gallus finished cDNA, clone ChEST917b12	-	-
Locus_196_Transcript_194_283_Confidence_0.012_Length_1569	27	578	283.546	29.0027	538.089	18.5531	4.21359	1.10197e-07	0.000293201	-	-	-	-	-	-	-	-	-	-	-	-	-	-	-	876	85.6164	889	CR390191.1	Gallus gallus finished cDNA, clone ChEST917b12	-	-
Locus_196_Transcript_195_283_Confidence_0.031_Length_4640	66	1028	513.956	70.8954	957.016	13.499	3.75478	3.48558e-07	0.000651231	1024	99.32	1851	XM_003202069.1	PREDICTED: Meleagris gallopavo e3 ubiquitin-protein ligase Mdm2-like (LOC100546889), mRNA	904	96.46	1493	NM_001199384.1	Gallus gallus Mdm2 p53 binding protein homolog (mouse) (MDM2), mRNA	270	71.85	369	Q00987.1	MDM2_HUMAN RecName: Full=E3 ubiquitin-protein ligase Mdm2; AltName: Full=Double minute 2 protein; Short=Hdm2; AltName: Full=Oncoprotein Mdm2; AltName: Full=p53-binding protein Mdm2	1024	99.3164	1851	XM_003202069.1	PREDICTED: Meleagris gallopavo e3 ubiquitin-protein ligase Mdm2-like (LOC100546889), mRNA	GO:0071456; GO:0006977; GO:0007173; GO:0045184; GO:0008543; GO:0044419; GO:0043066; GO:0071157; GO:0043518; GO:0000122; GO:0048011; GO:0018205; GO:0048015; GO:0008284; GO:0045931; GO:0032436; GO:0006461; GO:0031648; GO:0034504; GO:0042787; GO:0046677; GO:0007268; GO:0007089	GO:0065007; GO:0071840; GO:0009987; GO:0051179; GO:0008152; GO:0032501; GO:0051704; GO:0050896; GO:0023052; GO:0044699
Locus_196_Transcript_201_283_Confidence_0.010_Length_514	3	111	53.2789	3.22252	103.335	32.0667	5.003	2.2612e-05	0.016578	373	100	689	XM_003202069.1	PREDICTED: Meleagris gallopavo e3 ubiquitin-protein ligase Mdm2-like (LOC100546889), mRNA	397	90.43	501	NM_001199384.1	Gallus gallus Mdm2 p53 binding protein homolog (mouse) (MDM2), mRNA	132	66.67	113	Q00987.1	MDM2_HUMAN RecName: Full=E3 ubiquitin-protein ligase Mdm2; AltName: Full=Double minute 2 protein; Short=Hdm2; AltName: Full=Oncoprotein Mdm2; AltName: Full=p53-binding protein Mdm2	373	100	689	XM_003202069.1	PREDICTED: Meleagris gallopavo e3 ubiquitin-protein ligase Mdm2-like (LOC100546889), mRNA	GO:0071456; GO:0006977; GO:0007173; GO:0045184; GO:0008543; GO:0044419; GO:0043066; GO:0071157; GO:0043518; GO:0000122; GO:0048011; GO:0018205; GO:0048015; GO:0008284; GO:0045931; GO:0032436; GO:0006461; GO:0031648; GO:0034504; GO:0042787; GO:0046677; GO:0007268; GO:0007089	GO:0065007; GO:0071840; GO:0009987; GO:0051179; GO:0008152; GO:0032501; GO:0051704; GO:0050896; GO:0023052; GO:0044699
Locus_196_Transcript_204_283_Confidence_0.012_Length_1393	8	204	99.2535	8.59338	189.914	22.1	4.46597	2.81473e-06	0.00331396	214	100	396	XM_003202069.1	PREDICTED: Meleagris gallopavo e3 ubiquitin-protein ligase Mdm2-like (LOC100546889), mRNA	214	93.46	315	NM_001199384.1	Gallus gallus Mdm2 p53 binding protein homolog (mouse) (MDM2), mRNA	-	-	-	-	-	547	91.2249	717	CR352752.1	Gallus gallus finished cDNA, clone ChEST102m17	GO:0071456; GO:0006977; GO:0045184; GO:0043066; GO:0071157; GO:0043518; GO:0000122; GO:0018205; GO:0045931; GO:0032436; GO:0006461; GO:0031648; GO:0034504; GO:0042787; GO:0046677; GO:0007089	GO:0065007; GO:0071840; GO:0009987; GO:0051179; GO:0008152; GO:0050896; GO:0023052; GO:0044699
Locus_212_Transcript_10_17_Confidence_0.022_Length_906	4	149	71.5041	4.29669	138.711	32.2833	5.01272	3.71896e-06	0.00403872	303	100	560	XM_003212883.1	PREDICTED: Meleagris gallopavo cyclin-dependent kinase inhibitor 1-like (LOC100543182), mRNA	436	91.74	606	NM_204396.1	Gallus gallus cdk inhibitor CIP1 (p21) (CIP1), mRNA	-	-	-	-	-	436	91.9725	612	KC818438.1	Gallus gallus cyclin-dependent kinase inhibitor 1A mRNA, complete cds	GO:0000075; GO:0044260; GO:0090398; GO:0051329; GO:0035556; GO:0042326; GO:0008284; GO:0042981; GO:0060255; GO:0007346; GO:0080090; GO:0042221; GO:0006974; GO:0009314	GO:0065007; GO:0009987; GO:0032502; GO:0008152; GO:0050896; GO:0023052; GO:0044699
Locus_212_Transcript_13_17_Confidence_0.037_Length_1746	15	767	365.075	16.1126	714.038	44.3156	5.46974	7.68357e-11	7.85337e-07	303	100	560	XM_003212883.1	PREDICTED: Meleagris gallopavo cyclin-dependent kinase inhibitor 1-like (LOC100543182), mRNA	1513	90.02	1930	NM_204396.1	Gallus gallus cdk inhibitor CIP1 (p21) (CIP1), mRNA	-	-	-	-	-	1513	90.0198	1930	NM_204396.1	Gallus gallus cdk inhibitor CIP1 (p21) (CIP1), mRNA	GO:0000075; GO:0044260; GO:0090398; GO:0051329; GO:0035556; GO:0042326; GO:0008284; GO:0042981; GO:0060255; GO:0007346; GO:0080090; GO:0042221; GO:0006974; GO:0009314	GO:0065007; GO:0009987; GO:0032502; GO:0008152; GO:0050896; GO:0023052; GO:0044699
Locus_212_Transcript_15_17_Confidence_0.030_Length_1474	33	625	308.646	35.4477	581.843	16.4141	4.03687	2.1546e-07	0.000445687	-	-	-	-	-	1103	89.39	1362	NM_204396.1	Gallus gallus cdk inhibitor CIP1 (p21) (CIP1), mRNA	-	-	-	-	-	1102	89.8367	1384	CR385180.1	Gallus gallus finished cDNA, clone ChEST744i3	-	-
Locus_212_Transcript_6_17_Confidence_0.022_Length_1078	22	607	294.359	23.6318	565.086	23.9121	4.57967	1.52711e-08	6.80373e-05	-	-	-	-	-	1090	89.45	1349	NM_204396.1	Gallus gallus cdk inhibitor CIP1 (p21) (CIP1), mRNA	-	-	-	-	-	1094	89.8537	1375	CR385180.1	Gallus gallus finished cDNA, clone ChEST744i3	-	-
Locus_212_Transcript_7_17_Confidence_0.015_Length_437	4	120	58.0053	4.29669	111.714	26	4.70044	2.62892e-05	0.0186446	303	100	560	XM_003212883.1	PREDICTED: Meleagris gallopavo cyclin-dependent kinase inhibitor 1-like (LOC100543182), mRNA	436	91.74	606	NM_204396.1	Gallus gallus cdk inhibitor CIP1 (p21) (CIP1), mRNA	-	-	-	-	-	436	91.9725	612	KC818438.1	Gallus gallus cyclin-dependent kinase inhibitor 1A mRNA, complete cds	GO:0000075; GO:0044260; GO:0090398; GO:0051329; GO:0035556; GO:0042326; GO:0008284; GO:0042981; GO:0060255; GO:0007346; GO:0080090; GO:0042221; GO:0006974; GO:0009314	GO:0065007; GO:0009987; GO:0032502; GO:0008152; GO:0050896; GO:0023052; GO:0044699
Locus_212_Transcript_8_17_Confidence_0.037_Length_1494	31	765	372.738	33.2993	712.176	21.3871	4.41867	1.69846e-08	7.378e-05	303	100	560	XM_003212883.1	PREDICTED: Meleagris gallopavo cyclin-dependent kinase inhibitor 1-like (LOC100543182), mRNA	1517	90.05	1938	NM_204396.1	Gallus gallus cdk inhibitor CIP1 (p21) (CIP1), mRNA	-	-	-	-	-	1517	90.0461	1938	NM_204396.1	Gallus gallus cdk inhibitor CIP1 (p21) (CIP1), mRNA	GO:0000075; GO:0044260; GO:0090398; GO:0051329; GO:0035556; GO:0042326; GO:0008284; GO:0042981; GO:0060255; GO:0007346; GO:0080090; GO:0042221; GO:0006974; GO:0009314	GO:0065007; GO:0009987; GO:0032502; GO:0008152; GO:0050896; GO:0023052; GO:0044699
Locus_212_Transcript_9_17_Confidence_0.044_Length_1957	22	798	383.265	23.6318	742.898	31.4364	4.97436	7.97991e-10	6.6027e-06	303	100	560	XM_003212883.1	PREDICTED: Meleagris gallopavo cyclin-dependent kinase inhibitor 1-like (LOC100543182), mRNA	1513	90.02	1930	NM_204396.1	Gallus gallus cdk inhibitor CIP1 (p21) (CIP1), mRNA	-	-	-	-	-	1513	90.0198	1930	NM_204396.1	Gallus gallus cdk inhibitor CIP1 (p21) (CIP1), mRNA	GO:0000075; GO:0044260; GO:0090398; GO:0051329; GO:0035556; GO:0042326; GO:0008284; GO:0042981; GO:0060255; GO:0007346; GO:0080090; GO:0042221; GO:0006974; GO:0009314	GO:0065007; GO:0009987; GO:0032502; GO:0008152; GO:0050896; GO:0023052; GO:0044699
Locus_2170_Transcript_2_2_Confidence_0.969_Length_474	51817	8215	31654.1	55660.4	7647.75	0.1374	-2.86354	1.70583e-05	0.0131151	176	99.43	320	XM_003211709.1	PREDICTED: Meleagris gallopavo phosphoserine phosphatase-like (LOC100546058), mRNA	176	97.16	298	NM_001252272.1	Gallus gallus phosphoserine phosphatase (PSPH), mRNA	-	-	-	-	-	458	96.5066	758	BX929587.2	Gallus gallus finished cDNA, clone ChEST750f20	GO:0016311; GO:0006564	GO:0009987; GO:0008152
Locus_27537_Transcript_1_1_Confidence_0.000_Length_1190	109	3	59.9388	117.085	2.79285	0.0238532	-5.38967	3.43529e-06	0.00382632	-	-	-	-	-	-	-	-	-	-	-	-	-	-	-	1203	88.8612	1452	AC192286.2	Gallus gallus BAC clone CH261-18F9 from chromosome z, complete sequence	-	-
Locus_296_Transcript_37_64_Confidence_0.139_Length_796	12202	1902	7438.86	13107.1	1770.67	0.135093	-2.88798	1.56607e-05	0.0123129	-	-	-	-	-	-	-	-	-	-	-	-	-	-	-	385	93.7662	568	XM_002723848.1	PREDICTED: Oryctolagus cuniculus hypothetical protein LOC100353076 (LOC100353076), mRNA	-	-
Locus_296_Transcript_41_64_Confidence_0.136_Length_778	12321	1956	7527.91	13234.9	1820.94	0.137586	-2.86159	1.83038e-05	0.013768	-	-	-	-	-	-	-	-	-	-	-	-	-	-	-	392	93.8776	580	XM_002723848.1	PREDICTED: Oryctolagus cuniculus hypothetical protein LOC100353076 (LOC100353076), mRNA	-	-
Locus_296_Transcript_42_64_Confidence_0.145_Length_965	11396	1631	6879.82	12241.3	1518.38	0.124038	-3.01115	7.51506e-06	0.00680101	-	-	-	-	-	-	-	-	-	-	-	-	-	-	-	347	97.4063	584	EF552813.1	Gallus gallus bankiva 28S ribosomal RNA gene, partial sequence	-	-
Locus_296_Transcript_43_64_Confidence_0.139_Length_947	11113	1753	6784.62	11937.3	1631.95	0.136711	-2.8708	1.74769e-05	0.0132609	-	-	-	-	-	-	-	-	-	-	-	-	-	-	-	308	97.0779	512	EF552829.1	Rollulus rouloul 28S ribosomal RNA gene, partial sequence	-	-
Locus_296_Transcript_44_64_Confidence_0.219_Length_1116	13360	1632	7935.13	14350.9	1519.31	0.105868	-3.23966	1.80797e-06	0.00237991	-	-	-	-	-	-	-	-	-	-	-	-	-	-	-	321	93.7695	477	HQ993194.1	Gazza minuta 28S ribosomal RNA gene, partial sequence	-	-
Locus_296_Transcript_45_64_Confidence_0.222_Length_1025	12932	1719	7745.75	13891.2	1600.3	0.115203	-3.11775	3.87073e-06	0.00405618	-	-	-	-	-	-	-	-	-	-	-	-	-	-	-	283	97.1731	475	XR_297041.1	PREDICTED: Canis lupus familiaris uncharacterized LOC102155798 (LOC102155798), misc_RNA	-	-
Locus_296_Transcript_46_64_Confidence_0.136_Length_865	12287	1939	7501.73	13198.4	1805.11	0.136768	-2.8702	1.73967e-05	0.0132579	-	-	-	-	-	-	-	-	-	-	-	-	-	-	-	518	88.417	586	U13369.1	HSU13369 Human ribosomal DNA complete repeating unit	-	-
Locus_296_Transcript_47_64_Confidence_0.296_Length_1833	23077	3341	13949.5	24788.7	3110.3	0.125473	-2.99455	7.93252e-06	0.0070323	-	-	-	-	-	-	-	-	-	-	-	-	-	-	-	354	91.2429	459	AB556518.1	Gallus gallus DNA, CENP-A associated sequence, partial sequence, clone: CAIP#220	-	-
Locus_296_Transcript_48_64_Confidence_0.033_Length_201	2194	325	1329.65	2356.73	302.559	0.12838	-2.9615	1.45617e-05	0.0116599	-	-	-	-	-	-	-	-	-	-	-	-	-	-	-	201	100	372	AB556518.1	Gallus gallus DNA, CENP-A associated sequence, partial sequence, clone: CAIP#220	-	-
Locus_296_Transcript_49_64_Confidence_0.027_Length_337	1342	147	789.194	1441.54	136.85	0.0949329	-3.39695	1.5803e-06	0.00212859	-	-	-	-	-	-	-	-	-	-	-	-	-	-	-	362	90.3315	444	EF552813.1	Gallus gallus bankiva 28S ribosomal RNA gene, partial sequence	-	-
Locus_296_Transcript_50_64_Confidence_0.305_Length_1764	23161	3454	14047.2	24878.9	3215.5	0.129246	-2.95181	1.02775e-05	0.00875385	-	-	-	-	-	-	-	-	-	-	-	-	-	-	-	354	91.2429	459	AB556518.1	Gallus gallus DNA, CENP-A associated sequence, partial sequence, clone: CAIP#220	-	-
Locus_296_Transcript_51_64_Confidence_0.222_Length_1036	12938	1629	7707.08	13897.6	1516.52	0.10912	-3.19601	2.38249e-06	0.00295695	-	-	-	-	-	-	-	-	-	-	-	-	-	-	-	274	99.635	501	EF552813.1	Gallus gallus bankiva 28S ribosomal RNA gene, partial sequence	-	-
Locus_296_Transcript_52_64_Confidence_0.222_Length_1025	13170	1685	7857.75	14146.8	1568.65	0.110883	-3.17289	2.74685e-06	0.00329161	-	-	-	-	-	-	-	-	-	-	-	-	-	-	-	283	97.1731	475	XR_297041.1	PREDICTED: Canis lupus familiaris uncharacterized LOC102155798 (LOC102155798), misc_RNA	-	-
Locus_296_Transcript_53_64_Confidence_0.222_Length_1137	11738	1495	7000.2	12608.6	1391.77	0.110382	-3.17942	2.66664e-06	0.00321769	-	-	-	-	-	-	-	-	-	-	-	-	-	-	-	262	99.6183	479	EF552813.1	Gallus gallus bankiva 28S ribosomal RNA gene, partial sequence	-	-
Locus_296_Transcript_54_64_Confidence_0.219_Length_1097	11640	1535	6966.19	12503.4	1429.01	0.11429	-3.12923	3.64169e-06	0.00397968	-	-	-	-	-	-	-	-	-	-	-	-	-	-	-	294	99.6599	538	EF552813.1	Gallus gallus bankiva 28S ribosomal RNA gene, partial sequence	-	-
Locus_296_Transcript_55_64_Confidence_0.219_Length_1086	11580	1505	6920	12438.9	1401.08	0.112637	-3.15025	3.19974e-06	0.00361585	-	-	-	-	-	-	-	-	-	-	-	-	-	-	-	262	99.6183	479	EF552813.1	Gallus gallus bankiva 28S ribosomal RNA gene, partial sequence	-	-
Locus_296_Transcript_56_64_Confidence_0.228_Length_1136	19481	2427	11592.7	20926	2259.41	0.107972	-3.21127	2.09859e-06	0.00269102	-	-	-	-	-	-	-	-	-	-	-	-	-	-	-	262	99.6183	479	EF552813.1	Gallus gallus bankiva 28S ribosomal RNA gene, partial sequence	-	-
Locus_296_Transcript_57_64_Confidence_0.213_Length_1086	11625	1441	6914.38	12487.3	1341.5	0.107429	-3.21854	2.09198e-06	0.00269102	-	-	-	-	-	-	-	-	-	-	-	-	-	-	-	262	99.6183	479	EF552813.1	Gallus gallus bankiva 28S ribosomal RNA gene, partial sequence	-	-
Locus_296_Transcript_58_64_Confidence_0.136_Length_739	6961	871	4144.09	7477.31	810.857	0.108442	-3.205	2.43947e-06	0.0030062	-	-	-	-	-	-	-	-	-	-	-	-	-	-	-	262	99.6183	479	EF552813.1	Gallus gallus bankiva 28S ribosomal RNA gene, partial sequence	-	-
Locus_296_Transcript_59_64_Confidence_0.284_Length_1870	21638	2974	13005.8	23242.9	2768.64	0.119118	-3.06954	5.03007e-06	0.00491017	-	-	-	-	-	-	-	-	-	-	-	-	-	-	-	354	91.2429	459	AB556518.1	Gallus gallus DNA, CENP-A associated sequence, partial sequence, clone: CAIP#220	-	-
Locus_296_Transcript_60_64_Confidence_0.136_Length_670	7918	936	4688.33	8505.3	871.369	0.10245	-3.28701	1.43301e-06	0.00199196	-	-	-	-	-	-	-	-	-	-	-	-	-	-	-	274	99.635	501	EF552813.1	Gallus gallus bankiva 28S ribosomal RNA gene, partial sequence	-	-
Locus_297_Transcript_1_85_Confidence_0.011_Length_200	485	76	295.863	520.974	70.7521	0.135808	-2.88036	8.13927e-05	0.0460669	139	99.28	252	XM_003203087.1	PREDICTED: Meleagris gallopavo ribose-phosphate pyrophosphokinase 2-like (LOC100542827), mRNA	90	97.78	156	NM_001006264.1	Gallus gallus phosphoribosyl pyrophosphate synthetase 2 (PRPS2), mRNA	-	-	-	-	-	139	99.2806	252	XM_003203087.1	PREDICTED: Meleagris gallopavo ribose-phosphate pyrophosphokinase 2-like (LOC100542827), mRNA	-	-
Locus_3241_Transcript_47_63_Confidence_0.287_Length_3223	258	21	148.343	277.136	19.5499	0.0705426	-3.82536	4.82008e-06	0.00478212	-	-	-	-	-	1463	96.72	2436	XM_416343.3	PREDICTED: Gallus gallus cystine/glutamate transporter-like (LOC418109), mRNA	447	55.48	501	Q5RAG7.1	XCT_PONAB RecName: Full=Cystine/glutamate transporter; AltName: Full=Amino acid transport system xc-; AltName: Full=Solute carrier family 7 member 11; AltName: Full=xCT	3233	93.9375	4861	XM_004937860.1	PREDICTED: Gallus gallus cystine/glutamate transporter-like (LOC418109), transcript variant X7, mRNA	GO:0003333	GO:0009987; GO:0051179; GO:0044699
Locus_3241_Transcript_53_63_Confidence_0.198_Length_3336	294	33	173.264	315.807	30.7213	0.0972789	-3.36173	2.35255e-05	0.0169543	-	-	-	-	-	1567	96.55	2593	XM_416343.3	PREDICTED: Gallus gallus cystine/glutamate transporter-like (LOC418109), mRNA	447	55.48	501	Q5RAG7.1	XCT_PONAB RecName: Full=Cystine/glutamate transporter; AltName: Full=Amino acid transport system xc-; AltName: Full=Solute carrier family 7 member 11; AltName: Full=xCT	3342	94.1053	5059	XM_004937861.1	PREDICTED: Gallus gallus cystine/glutamate transporter-like (LOC418109), transcript variant X8, mRNA	GO:0003333	GO:0009987; GO:0051179; GO:0044699
Locus_3241_Transcript_56_63_Confidence_0.218_Length_3334	265	33	157.688	284.656	30.7213	0.107925	-3.21191	5.78863e-05	0.0355411	-	-	-	-	-	1567	96.55	2591	XM_416343.3	PREDICTED: Gallus gallus cystine/glutamate transporter-like (LOC418109), mRNA	447	55.48	501	Q5RAG7.1	XCT_PONAB RecName: Full=Cystine/glutamate transporter; AltName: Full=Amino acid transport system xc-; AltName: Full=Solute carrier family 7 member 11; AltName: Full=xCT	3342	94.0754	5051	XM_004937861.1	PREDICTED: Gallus gallus cystine/glutamate transporter-like (LOC418109), transcript variant X8, mRNA	GO:0003333	GO:0009987; GO:0051179; GO:0044699
Locus_3249_Transcript_12_40_Confidence_0.109_Length_597	28	307	157.939	30.0768	285.801	9.50238	3.24829	5.41184e-05	0.0339475	394	100	728	XM_003205005.1	PREDICTED: Meleagris gallopavo RIO kinase 3 (yeast) (RIOK3), mRNA	498	96.18	811	XM_419160.3	PREDICTED: Gallus gallus RIO kinase 3 (yeast) (RIOK3), mRNA	134	86.57	198	O14730.2	RIOK3_HUMAN RecName: Full=Serine/threonine-protein kinase RIO3; AltName: Full=RIO kinase 3; AltName: Full=sudD homolog	581	93.1153	835	XM_419160.4	PREDICTED: Gallus gallus RIO kinase 3 (yeast) (RIOK3), transcript variant X3, mRNA	GO:0007059; GO:0006468	GO:0009987; GO:0008152; GO:0044699
Locus_3249_Transcript_13_40_Confidence_0.094_Length_556	18	231	117.192	19.3351	215.049	11.1222	3.47537	5.07918e-05	0.0320285	353	100	652	XM_003205005.1	PREDICTED: Meleagris gallopavo RIO kinase 3 (yeast) (RIOK3), mRNA	455	96.26	743	XM_419160.3	PREDICTED: Gallus gallus RIO kinase 3 (yeast) (RIOK3), mRNA	120	89.17	180	O14730.2	RIOK3_HUMAN RecName: Full=Serine/threonine-protein kinase RIO3; AltName: Full=RIO kinase 3; AltName: Full=sudD homolog	538	92.9368	767	XM_419160.4	PREDICTED: Gallus gallus RIO kinase 3 (yeast) (RIOK3), transcript variant X3, mRNA	GO:0006468	GO:0009987; GO:0008152
Locus_3249_Transcript_2_40_Confidence_0.078_Length_895	29	311	160.338	31.151	289.525	9.29425	3.21634	5.97415e-05	0.0365511	626	100	1157	XM_003205005.1	PREDICTED: Meleagris gallopavo RIO kinase 3 (yeast) (RIOK3), mRNA	626	97.12	1057	XM_419160.3	PREDICTED: Gallus gallus RIO kinase 3 (yeast) (RIOK3), mRNA	206	87.86	380	O14730.2	RIOK3_HUMAN RecName: Full=Serine/threonine-protein kinase RIO3; AltName: Full=RIO kinase 3; AltName: Full=sudD homolog	626	100	1157	XM_003205005.1	PREDICTED: Meleagris gallopavo RIO kinase 3 (yeast) (RIOK3), mRNA	GO:0007059; GO:0006468	GO:0009987; GO:0008152; GO:0044699
Locus_3249_Transcript_22_40_Confidence_0.172_Length_1597	78	679	357.95	83.7854	632.115	7.54444	2.91541	5.52703e-05	0.0345069	1184	100	2187	XM_003205005.1	PREDICTED: Meleagris gallopavo RIO kinase 3 (yeast) (RIOK3), mRNA	1577	95.94	2542	XM_419160.3	PREDICTED: Gallus gallus RIO kinase 3 (yeast) (RIOK3), mRNA	396	85.61	691	O14730.2	RIOK3_HUMAN RecName: Full=Serine/threonine-protein kinase RIO3; AltName: Full=RIO kinase 3; AltName: Full=sudD homolog	1574	96.1245	2556	XM_004939782.1	PREDICTED: Gallus gallus RIO kinase 3 (yeast) (RIOK3), transcript variant X5, mRNA	GO:0007059; GO:0006468	GO:0009987; GO:0008152; GO:0044699
Locus_3249_Transcript_23_40_Confidence_0.141_Length_1601	74	685	358.595	79.4888	637.7	8.02252	3.00406	3.51534e-05	0.02383	1143	100	2111	XM_003205005.1	PREDICTED: Meleagris gallopavo RIO kinase 3 (yeast) (RIOK3), mRNA	1536	96.03	2483	XM_419160.3	PREDICTED: Gallus gallus RIO kinase 3 (yeast) (RIOK3), mRNA	374	86.9	661	O14730.2	RIOK3_HUMAN RecName: Full=Serine/threonine-protein kinase RIO3; AltName: Full=RIO kinase 3; AltName: Full=sudD homolog	1533	96.2166	2497	XM_004939782.1	PREDICTED: Gallus gallus RIO kinase 3 (yeast) (RIOK3), transcript variant X5, mRNA	GO:0007059; GO:0006468	GO:0009987; GO:0008152; GO:0044699
Locus_3249_Transcript_24_40_Confidence_0.125_Length_1237	37	482	244.231	39.7444	448.718	11.2901	3.49699	5.93065e-06	0.00551066	777	100	1435	XM_003205005.1	PREDICTED: Meleagris gallopavo RIO kinase 3 (yeast) (RIOK3), mRNA	1170	95.13	1829	XM_419160.3	PREDICTED: Gallus gallus RIO kinase 3 (yeast) (RIOK3), mRNA	254	83.07	433	O14730.2	RIOK3_HUMAN RecName: Full=Serine/threonine-protein kinase RIO3; AltName: Full=RIO kinase 3; AltName: Full=sudD homolog	1167	95.3728	1844	XM_004939782.1	PREDICTED: Gallus gallus RIO kinase 3 (yeast) (RIOK3), transcript variant X5, mRNA	GO:0007059; GO:0006468	GO:0009987; GO:0008152; GO:0044699
Locus_3249_Transcript_26_40_Confidence_0.219_Length_1598	83	684	362.963	89.1563	636.769	7.14217	2.83636	8.08397e-05	0.0459035	1184	100	2187	XM_003205005.1	PREDICTED: Meleagris gallopavo RIO kinase 3 (yeast) (RIOK3), mRNA	1577	95.88	2536	XM_419160.3	PREDICTED: Gallus gallus RIO kinase 3 (yeast) (RIOK3), mRNA	396	85.61	691	O14730.2	RIOK3_HUMAN RecName: Full=Serine/threonine-protein kinase RIO3; AltName: Full=RIO kinase 3; AltName: Full=sudD homolog	1574	96.061	2551	XM_004939782.1	PREDICTED: Gallus gallus RIO kinase 3 (yeast) (RIOK3), transcript variant X5, mRNA	GO:0007059; GO:0006468	GO:0009987; GO:0008152; GO:0044699
Locus_3249_Transcript_27_40_Confidence_0.125_Length_1159	45	470	242.942	48.3378	437.546	9.05185	3.17821	2.81643e-05	0.0195579	756	100	1397	XM_003205005.1	PREDICTED: Meleagris gallopavo RIO kinase 3 (yeast) (RIOK3), mRNA	1146	95.46	1816	XM_419160.3	PREDICTED: Gallus gallus RIO kinase 3 (yeast) (RIOK3), mRNA	242	84.71	424	O14730.2	RIOK3_HUMAN RecName: Full=Serine/threonine-protein kinase RIO3; AltName: Full=RIO kinase 3; AltName: Full=sudD homolog	1146	95.4625	1816	XM_419160.4	PREDICTED: Gallus gallus RIO kinase 3 (yeast) (RIOK3), transcript variant X3, mRNA	GO:0007059; GO:0006468	GO:0009987; GO:0008152; GO:0044699
Locus_3249_Transcript_28_40_Confidence_0.297_Length_1540	73	625	330.129	78.4146	581.843	7.42009	2.89144	6.93527e-05	0.0408532	1091	100	2015	XM_003205005.1	PREDICTED: Meleagris gallopavo RIO kinase 3 (yeast) (RIOK3), mRNA	1475	95.93	2375	XM_419160.3	PREDICTED: Gallus gallus RIO kinase 3 (yeast) (RIOK3), mRNA	359	86.91	634	O14730.2	RIOK3_HUMAN RecName: Full=Serine/threonine-protein kinase RIO3; AltName: Full=RIO kinase 3; AltName: Full=sudD homolog	1472	96.1277	2390	XM_004939782.1	PREDICTED: Gallus gallus RIO kinase 3 (yeast) (RIOK3), transcript variant X5, mRNA	GO:0007059; GO:0006468	GO:0009987; GO:0008152; GO:0044699
Locus_3249_Transcript_29_40_Confidence_0.188_Length_1594	74	684	358.129	79.4888	636.769	8.01081	3.00195	3.55967e-05	0.0239736	1184	100	2187	XM_003205005.1	PREDICTED: Meleagris gallopavo RIO kinase 3 (yeast) (RIOK3), mRNA	1577	96.01	2547	XM_419160.3	PREDICTED: Gallus gallus RIO kinase 3 (yeast) (RIOK3), mRNA	396	85.61	691	O14730.2	RIOK3_HUMAN RecName: Full=Serine/threonine-protein kinase RIO3; AltName: Full=RIO kinase 3; AltName: Full=sudD homolog	1574	96.1881	2562	XM_004939782.1	PREDICTED: Gallus gallus RIO kinase 3 (yeast) (RIOK3), transcript variant X5, mRNA	GO:0007059; GO:0006468	GO:0009987; GO:0008152; GO:0044699
Locus_3249_Transcript_3_40_Confidence_0.125_Length_1062	27	298	153.213	29.0027	277.423	9.56543	3.25783	5.62007e-05	0.0347518	777	100	1435	XM_003205005.1	PREDICTED: Meleagris gallopavo RIO kinase 3 (yeast) (RIOK3), mRNA	780	97.44	1327	XM_419160.3	PREDICTED: Gallus gallus RIO kinase 3 (yeast) (RIOK3), mRNA	268	86.94	477	O14730.2	RIOK3_HUMAN RecName: Full=Serine/threonine-protein kinase RIO3; AltName: Full=RIO kinase 3; AltName: Full=sudD homolog	777	100	1435	XM_003205005.1	PREDICTED: Meleagris gallopavo RIO kinase 3 (yeast) (RIOK3), mRNA	GO:0007059; GO:0006468	GO:0009987; GO:0008152; GO:0044699
Locus_3249_Transcript_32_40_Confidence_0.219_Length_1950	85	856	444.099	91.3046	796.893	8.72784	3.12563	1.40664e-05	0.0114027	1184	100	2187	XM_003205005.1	PREDICTED: Meleagris gallopavo RIO kinase 3 (yeast) (RIOK3), mRNA	1914	93.63	2817	XM_419160.3	PREDICTED: Gallus gallus RIO kinase 3 (yeast) (RIOK3), mRNA	396	85.61	691	O14730.2	RIOK3_HUMAN RecName: Full=Serine/threonine-protein kinase RIO3; AltName: Full=RIO kinase 3; AltName: Full=sudD homolog	1911	93.7729	2832	XM_004939782.1	PREDICTED: Gallus gallus RIO kinase 3 (yeast) (RIOK3), transcript variant X5, mRNA	GO:0007059; GO:0006468	GO:0009987; GO:0008152; GO:0044699
Locus_3249_Transcript_35_40_Confidence_0.141_Length_1814	51	499	259.663	54.7828	464.544	8.47974	3.08402	3.91639e-05	0.0257765	130	100	241	XM_003205005.1	PREDICTED: Meleagris gallopavo RIO kinase 3 (yeast) (RIOK3), mRNA	1384	87.36	1507	XM_419160.3	PREDICTED: Gallus gallus RIO kinase 3 (yeast) (RIOK3), mRNA	-	-	-	-	-	1389	87.401	1517	XM_419160.4	PREDICTED: Gallus gallus RIO kinase 3 (yeast) (RIOK3), transcript variant X3, mRNA	GO:0006468	GO:0009987; GO:0008152
Locus_3249_Transcript_36_40_Confidence_0.094_Length_1811	53	508	264.927	56.9311	472.922	8.30692	3.05431	4.36586e-05	0.0282007	130	100	241	XM_003205005.1	PREDICTED: Meleagris gallopavo RIO kinase 3 (yeast) (RIOK3), mRNA	1381	87.55	1520	XM_419160.3	PREDICTED: Gallus gallus RIO kinase 3 (yeast) (RIOK3), mRNA	-	-	-	-	-	1386	87.5902	1530	XM_419160.4	PREDICTED: Gallus gallus RIO kinase 3 (yeast) (RIOK3), transcript variant X3, mRNA	GO:0006468	GO:0009987; GO:0008152
Locus_3249_Transcript_37_40_Confidence_0.141_Length_2005	84	826	429.597	90.2305	768.964	8.52222	3.09123	1.76141e-05	0.0133068	756	100	1397	XM_003205005.1	PREDICTED: Meleagris gallopavo RIO kinase 3 (yeast) (RIOK3), mRNA	2007	90.53	2577	XM_419160.3	PREDICTED: Gallus gallus RIO kinase 3 (yeast) (RIOK3), mRNA	242	84.71	424	O14730.2	RIOK3_HUMAN RecName: Full=Serine/threonine-protein kinase RIO3; AltName: Full=RIO kinase 3; AltName: Full=sudD homolog	2012	90.5567	2586	XM_419160.4	PREDICTED: Gallus gallus RIO kinase 3 (yeast) (RIOK3), transcript variant X3, mRNA	GO:0007059; GO:0006468	GO:0009987; GO:0008152; GO:0044699
Locus_3249_Transcript_39_40_Confidence_0.203_Length_2077	96	853	448.61	103.121	794.1	7.70069	2.94499	3.61776e-05	0.0241774	760	99.87	1399	XM_003205005.1	PREDICTED: Meleagris gallopavo RIO kinase 3 (yeast) (RIOK3), mRNA	2013	90.41	2569	XM_419160.3	PREDICTED: Gallus gallus RIO kinase 3 (yeast) (RIOK3), mRNA	248	83.06	425	O14730.2	RIOK3_HUMAN RecName: Full=Serine/threonine-protein kinase RIO3; AltName: Full=RIO kinase 3; AltName: Full=sudD homolog	2018	90.4361	2579	XM_419160.4	PREDICTED: Gallus gallus RIO kinase 3 (yeast) (RIOK3), transcript variant X3, mRNA	GO:0007059; GO:0006468	GO:0009987; GO:0008152; GO:0044699
Locus_3249_Transcript_40_40_Confidence_0.109_Length_2343	110	973	511.986	118.159	905.814	7.66606	2.93849	3.25608e-05	0.0222743	1091	100	2015	XM_003205005.1	PREDICTED: Meleagris gallopavo RIO kinase 3 (yeast) (RIOK3), mRNA	2348	91.44	3140	XM_419160.3	PREDICTED: Gallus gallus RIO kinase 3 (yeast) (RIOK3), mRNA	359	86.91	634	O14730.2	RIOK3_HUMAN RecName: Full=Serine/threonine-protein kinase RIO3; AltName: Full=RIO kinase 3; AltName: Full=sudD homolog	2350	91.5745	3164	XM_004939782.1	PREDICTED: Gallus gallus RIO kinase 3 (yeast) (RIOK3), transcript variant X5, mRNA	GO:0007059; GO:0006468	GO:0009987; GO:0008152; GO:0044699
Locus_3249_Transcript_5_40_Confidence_0.094_Length_799	31	329	169.791	33.2993	306.282	9.19785	3.2013	5.54074e-05	0.0345069	736	100	1360	XM_003205005.1	PREDICTED: Meleagris gallopavo RIO kinase 3 (yeast) (RIOK3), mRNA	739	97.7	1267	XM_419160.3	PREDICTED: Gallus gallus RIO kinase 3 (yeast) (RIOK3), mRNA	246	89.02	447	O14730.2	RIOK3_HUMAN RecName: Full=Serine/threonine-protein kinase RIO3; AltName: Full=RIO kinase 3; AltName: Full=sudD homolog	736	100	1360	XM_003205005.1	PREDICTED: Meleagris gallopavo RIO kinase 3 (yeast) (RIOK3), mRNA	GO:0007059; GO:0006468	GO:0009987; GO:0008152; GO:0044699
Locus_3267_Transcript_1_1_Confidence_0.938_Length_222	0	66	30.7213	0	61.4427	Inf	Inf	3.78747e-05	0.0252145	-	-	-	-	-	-	-	-	-	-	-	-	-	-	-	145	82.7586	122	AC189118.3	Gallus gallus BAC clone CH261-44B7 from chromosome z, complete sequence	-	-
Locus_3434_Transcript_6_10_Confidence_0.667_Length_434	4	122	58.9363	4.29669	113.576	26.4333	4.72429	2.27848e-05	0.0166345	259	100	479	XM_003202069.1	PREDICTED: Meleagris gallopavo e3 ubiquitin-protein ligase Mdm2-like (LOC100546889), mRNA	338	98.82	603	NM_001199384.1	Gallus gallus Mdm2 p53 binding protein homolog (mouse) (MDM2), mRNA	113	73.45	146	P56951.1	MDM2_HORSE RecName: Full=E3 ubiquitin-protein ligase Mdm2; AltName: Full=Double minute 2 protein; Short=Edm2; AltName: Full=p53-binding protein Mdm2	338	98.8166	603	NM_001199384.1	Gallus gallus Mdm2, p53 E3 ubiquitin protein ligase homolog (mouse) (MDM2), mRNA	GO:0071229; GO:0071312; GO:0071236; GO:0071391; GO:0070301; GO:0071456; GO:0071375; GO:0071494; GO:0071301; GO:0006977; GO:0007173; GO:0038095; GO:0008543; GO:0045087; GO:0019048; GO:0043066; GO:0071157; GO:0043154; GO:0043518; GO:0010955; GO:0000122; GO:0048011; GO:0018205; GO:0048015; GO:0008284; GO:0010628; GO:0045931; GO:0032436; GO:0046827; GO:0006461; GO:0031648; GO:0034504; GO:0042787; GO:…	GO:0065007; GO:0071840; GO:0009987; GO:0002376; GO:0051179; GO:0008152; GO:0032501; GO:0051704; GO:0050896; GO:0023052; GO:0044699
Locus_3434_Transcript_9_10_Confidence_0.556_Length_408	1	91	42.8953	1.07417	84.7164	78.8667	6.30134	1.40778e-05	0.0114027	233	100	431	XM_003202069.1	PREDICTED: Meleagris gallopavo e3 ubiquitin-protein ligase Mdm2-like (LOC100546889), mRNA	312	99.04	560	NM_001199384.1	Gallus gallus Mdm2 p53 binding protein homolog (mouse) (MDM2), mRNA	103	74.76	134	P56951.1	MDM2_HORSE RecName: Full=E3 ubiquitin-protein ligase Mdm2; AltName: Full=Double minute 2 protein; Short=Edm2; AltName: Full=p53-binding protein Mdm2	312	99.0385	560	NM_001199384.1	Gallus gallus Mdm2, p53 E3 ubiquitin protein ligase homolog (mouse) (MDM2), mRNA	GO:0071229; GO:0071312; GO:0071236; GO:0071391; GO:0070301; GO:0071456; GO:0071375; GO:0071494; GO:0071301; GO:0006977; GO:0007173; GO:0038095; GO:0008543; GO:0045087; GO:0019048; GO:0043066; GO:0071157; GO:0043154; GO:0043518; GO:0010955; GO:0000122; GO:0048011; GO:0018205; GO:0048015; GO:0008284; GO:0010628; GO:0045931; GO:0032436; GO:0046827; GO:0006461; GO:0031648; GO:0034504; GO:0042787; GO:…	GO:0065007; GO:0071840; GO:0009987; GO:0002376; GO:0051179; GO:0008152; GO:0032501; GO:0051704; GO:0050896; GO:0023052; GO:0044699
Locus_3544_Transcript_18_26_Confidence_0.073_Length_664	4	111	53.816	4.29669	103.335	24.05	4.58796	5.08748e-05	0.0320285	-	-	-	-	-	71	98.59	126	XM_003643010.1	PREDICTED: Gallus gallus chromosome Z open reading frame, human C9orf21, transcript variant 1 (CZH9orf21), mRNA	-	-	-	-	-	497	89.7384	628	AC189862.1	Gallus gallus BAC clone CH261-119G14 from chromosome z, complete sequence	-	-
Locus_3544_Transcript_19_26_Confidence_0.073_Length_1258	14	221	110.389	15.0384	205.74	13.681	3.7741	2.01735e-05	0.0149799	-	-	-	-	-	71	98.59	126	XM_003643010.1	PREDICTED: Gallus gallus chromosome Z open reading frame, human C9orf21, transcript variant 1 (CZH9orf21), mRNA	-	-	-	-	-	780	84.7436	745	AC189862.1	Gallus gallus BAC clone CH261-119G14 from chromosome z, complete sequence	-	-
Locus_3636_Transcript_1_8_Confidence_0.300_Length_1490	18	223	113.468	19.3351	207.602	10.737	3.42452	6.84042e-05	0.0408443	396	100	732	XM_003208265.1	PREDICTED: Meleagris gallopavo tumor necrosis factor receptor superfamily member 27-like (LOC100550140), mRNA	405	96.3	665	NM_001083360.1	Gallus gallus ectodysplasin A2 receptor (EDA2R), mRNA	-	-	-	-	-	764	84.4241	739	XM_005020917.1	PREDICTED: Anas platyrhynchos ectodysplasin A2 receptor (EDA2R), mRNA	GO:0046330; GO:0051092	GO:0065007
Locus_3636_Transcript_2_8_Confidence_0.500_Length_1815	7	218	105.233	7.51921	202.947	26.9905	4.75438	8.05761e-07	0.00129636	687	100	1269	XM_003208265.1	PREDICTED: Meleagris gallopavo tumor necrosis factor receptor superfamily member 27-like (LOC100550140), mRNA	675	93.04	972	NM_001083360.1	Gallus gallus ectodysplasin A2 receptor (EDA2R), mRNA	-	-	-	-	-	687	100	1269	XM_003208265.1	PREDICTED: Meleagris gallopavo tumor necrosis factor receptor superfamily member 27-like (LOC100550140), mRNA	GO:0046330; GO:0051092	GO:0065007
Locus_3664_Transcript_2_4_Confidence_0.200_Length_5047	47	487	251.929	50.4861	453.372	8.98014	3.16674	2.7749e-05	0.019428	3590	99.75	6580	XR_118245.1	PREDICTED: Meleagris gallopavo phthioceranic/hydroxyphthioceranic acid synthase-like (LOC100540945), miscRNA	5051	94.6	7805	XM_418588.3	PREDICTED: Gallus gallus mycocerosic acid synthase-like (LOC420486), mRNA	741	23.75	173	Q55E72.1	PKS1_DICDI RecName: Full=Probable polyketide synthase 1; Short=dipks1; Includes: RecName: Full=Polyketide synthase stlA; Includes: RecName: Full=Chalcone synthase stlA; AltName: Full=Steely1	5051	94.5951	7805	XM_418588.4	PREDICTED: Gallus gallus mycocerosic acid synthase-like (LOC420486), transcript variant X2, mRNA	GO:0009058; GO:0008152	GO:0008152
Locus_3664_Transcript_3_4_Confidence_0.200_Length_6081	48	543	278.533	51.5603	505.505	9.80417	3.2934	1.22856e-05	0.0102139	4192	99.76	7686	XR_118245.1	PREDICTED: Meleagris gallopavo phthioceranic/hydroxyphthioceranic acid synthase-like (LOC100540945), miscRNA	6085	94.76	9459	XM_418588.3	PREDICTED: Gallus gallus mycocerosic acid synthase-like (LOC420486), mRNA	1015	31.72	385	Q03132.3	ERYA2_SACER RecName: Full=Erythronolide synthase, modules 3 and 4; AltName: Full=6-deoxyerythronolide B synthase II; AltName: Full=DEBS 2; AltName: Full=ORF 2	6085	94.7576	9459	XM_418588.4	PREDICTED: Gallus gallus mycocerosic acid synthase-like (LOC420486), transcript variant X2, mRNA	GO:0009058; GO:0008152	GO:0008152
Locus_3691_Transcript_1_1_Confidence_0.000_Length_907	1	307	143.438	1.07417	285.801	266.067	8.05564	3.49441e-11	4.33699e-07	-	-	-	-	-	-	-	-	-	-	-	-	-	-	-	-	-	-	-	-	-	-
Locus_3751_Transcript_7_8_Confidence_0.091_Length_3674	37	406	208.855	39.7444	377.965	9.50991	3.24943	2.75946e-05	0.019428	1530	100	2826	XM_003205344.1	PREDICTED: Meleagris gallopavo tripartite motif containing 2 (TRIM2), partial mRNA	2283	97.63	3917	XM_003641149.1	PREDICTED: Gallus gallus tripartite motif-containing protein 2-like (LOC100857562), mRNA	744	96.1	1457	Q9C040.1	TRIM2_HUMAN RecName: Full=Tripartite motif-containing protein 2; AltName: Full=E3 ubiquitin-protein ligase TRIM2; AltName: Full=RING finger protein 86	3640	92.1978	5123	XM_005020936.1	PREDICTED: Anas platyrhynchos tripartite motif containing 2 (TRIM2), transcript variant X7, mRNA	GO:0043526; GO:0016567	GO:0009987; GO:0008152; GO:0044699
Locus_3751_Transcript_8_8_Confidence_0.000_Length_957	9	151	75.1205	9.66755	140.573	14.5407	3.86203	6.95946e-05	0.0408532	-	-	-	-	-	-	-	-	-	-	-	-	-	-	-	800	90.125	1026	XM_005020938.1	PREDICTED: Anas platyrhynchos tripartite motif containing 2 (TRIM2), transcript variant X9, mRNA	-	-
Locus_3773_Transcript_1_6_Confidence_0.444_Length_497	20	308	154.108	21.4834	286.732	13.3467	3.73841	7.13554e-06	0.00649136	328	99.39	593	XM_003205565.1	PREDICTED: Meleagris gallopavo osteopontin-like (LOC100541448), mRNA	321	95.02	503	NM_204535.4	Gallus gallus secreted phosphoprotein 1 (SPP1), mRNA	91	79.12	144	P23498.3	OSTP_CHICK RecName: Full=Osteopontin; AltName: Full=Bone sialoprotein 1; AltName: Full=Secreted phosphoprotein 1; Short=SPP-1; Flags: Precursor	328	99.3902	593	XM_003205565.1	PREDICTED: Meleagris gallopavo osteopontin-like (LOC100541448), mRNA	GO:0031214; GO:0030593; GO:0001503; GO:0010811; GO:0033280	GO:0065007; GO:0009987; GO:0032502; GO:0002376; GO:0051179; GO:0032501; GO:0050896; GO:0044699
Locus_3773_Transcript_2_6_Confidence_0.222_Length_258	9	203	99.3251	9.66755	188.983	19.5481	4.28896	5.06032e-06	0.0049121	240	98.75	424	XM_003205565.1	PREDICTED: Meleagris gallopavo osteopontin-like (LOC100541448), mRNA	239	97.49	409	NM_204535.4	Gallus gallus secreted phosphoprotein 1 (SPP1), mRNA	-	-	-	-	-	240	98.75	424	XM_003205565.1	PREDICTED: Meleagris gallopavo osteopontin-like (LOC100541448), mRNA	GO:0031214; GO:0030593; GO:0001503; GO:0010811; GO:0033280	GO:0065007; GO:0009987; GO:0032502; GO:0002376; GO:0051179; GO:0032501; GO:0050896; GO:0044699
Locus_3773_Transcript_3_6_Confidence_0.333_Length_692	36	507	255.331	38.6702	471.991	12.2056	3.60947	3.06711e-06	0.00352935	538	99.26	968	XM_003205565.1	PREDICTED: Meleagris gallopavo osteopontin-like (LOC100541448), mRNA	531	96.05	865	NM_204535.4	Gallus gallus secreted phosphoprotein 1 (SPP1), mRNA	141	96.45	243	P23498.3	OSTP_CHICK RecName: Full=Osteopontin; AltName: Full=Bone sialoprotein 1; AltName: Full=Secreted phosphoprotein 1; Short=SPP-1; Flags: Precursor	538	99.2565	968	XM_003205565.1	PREDICTED: Meleagris gallopavo osteopontin-like (LOC100541448), mRNA	GO:0031214; GO:0030593; GO:0001503; GO:0010811; GO:0033280	GO:0065007; GO:0009987; GO:0032502; GO:0002376; GO:0051179; GO:0032501; GO:0050896; GO:0044699
Locus_3773_Transcript_4_6_Confidence_0.333_Length_1222	89	980	503.966	95.6013	912.33	9.54307	3.25445	5.97207e-06	0.00551962	909	99.56	1653	XM_003205565.1	PREDICTED: Meleagris gallopavo osteopontin-like (LOC100541448), mRNA	1162	93.55	1720	NM_204535.4	Gallus gallus secreted phosphoprotein 1 (SPP1), mRNA	264	93.94	456	P23498.3	OSTP_CHICK RecName: Full=Osteopontin; AltName: Full=Bone sialoprotein 1; AltName: Full=Secreted phosphoprotein 1; Short=SPP-1; Flags: Precursor	1160	93.6207	1722	CR353415.1	Gallus gallus finished cDNA, clone ChEST144c17	GO:0031214; GO:0030593; GO:0001503; GO:0010811; GO:0033280	GO:0065007; GO:0009987; GO:0032502; GO:0002376; GO:0051179; GO:0032501; GO:0050896; GO:0044699
Locus_3773_Transcript_5_6_Confidence_0.222_Length_1233	95	942	489.5	102.046	876.954	8.59368	3.10328	1.41092e-05	0.0114027	895	99.55	1628	XM_003205565.1	PREDICTED: Meleagris gallopavo osteopontin-like (LOC100541448), mRNA	1155	93.51	1707	NM_204535.4	Gallus gallus secreted phosphoprotein 1 (SPP1), mRNA	264	93.94	456	P23498.3	OSTP_CHICK RecName: Full=Osteopontin; AltName: Full=Bone sialoprotein 1; AltName: Full=Secreted phosphoprotein 1; Short=SPP-1; Flags: Precursor	1156	93.5986	1714	CR353415.1	Gallus gallus finished cDNA, clone ChEST144c17	GO:0031214; GO:0030593; GO:0001503; GO:0010811; GO:0033280	GO:0065007; GO:0009987; GO:0032502; GO:0002376; GO:0051179; GO:0032501; GO:0050896; GO:0044699
Locus_3773_Transcript_6_6_Confidence_0.000_Length_879	68	668	347.459	73.0437	621.874	8.51373	3.08979	2.37106e-05	0.0169543	611	99.51	1109	XM_003205565.1	PREDICTED: Meleagris gallopavo osteopontin-like (LOC100541448), mRNA	870	93.1	1264	NM_204535.4	Gallus gallus secreted phosphoprotein 1 (SPP1), mRNA	202	94.06	334	P23498.3	OSTP_CHICK RecName: Full=Osteopontin; AltName: Full=Bone sialoprotein 1; AltName: Full=Secreted phosphoprotein 1; Short=SPP-1; Flags: Precursor	871	93.2262	1271	CR353415.1	Gallus gallus finished cDNA, clone ChEST144c17	GO:0031214; GO:0030593; GO:0001503; GO:0010811; GO:0033280	GO:0065007; GO:0009987; GO:0032502; GO:0002376; GO:0051179; GO:0032501; GO:0050896; GO:0044699
Locus_3807_Transcript_10_12_Confidence_0.056_Length_3749	7	205	99.1819	7.51921	190.845	25.381	4.66567	1.47961e-06	0.00202435	-	-	-	-	-	-	-	-	-	-	-	-	-	-	-	1988	88.4306	2329	XM_003641130.2	PREDICTED: Gallus gallus probable G-protein coupled receptor 83-like (LOC100859173), mRNA	-	-
Locus_3807_Transcript_3_12_Confidence_0.333_Length_4849	7	172	83.8212	7.51921	160.123	21.2952	4.41246	7.84387e-06	0.00698937	-	-	-	-	-	-	-	-	-	-	-	-	-	-	-	1988	88.4306	2329	XM_003641130.2	PREDICTED: Gallus gallus probable G-protein coupled receptor 83-like (LOC100859173), mRNA	-	-
Locus_3807_Transcript_4_12_Confidence_0.278_Length_4290	3	169	80.2765	3.22252	157.33	48.8222	5.60947	4.31673e-07	0.000789539	-	-	-	-	-	-	-	-	-	-	-	-	-	-	-	1988	88.4306	2329	XM_003641130.2	PREDICTED: Gallus gallus probable G-protein coupled receptor 83-like (LOC100859173), mRNA	-	-
Locus_3807_Transcript_6_12_Confidence_0.278_Length_4291	11	164	82.2458	11.8159	152.676	12.9212	3.69167	8.26946e-05	0.0466518	-	-	-	-	-	-	-	-	-	-	-	-	-	-	-	1988	88.4306	2329	XM_003641130.2	PREDICTED: Gallus gallus probable G-protein coupled receptor 83-like (LOC100859173), mRNA	-	-
Locus_3807_Transcript_7_12_Confidence_0.444_Length_3768	10	157	78.4504	10.7417	146.159	13.6067	3.76624	7.8432e-05	0.0451262	-	-	-	-	-	-	-	-	-	-	-	-	-	-	-	1988	88.4306	2329	XM_003641130.2	PREDICTED: Gallus gallus probable G-protein coupled receptor 83-like (LOC100859173), mRNA	-	-
Locus_3807_Transcript_9_12_Confidence_0.278_Length_3772	8	171	83.8929	8.59338	159.192	18.525	4.2114	1.44806e-05	0.0116486	-	-	-	-	-	-	-	-	-	-	-	-	-	-	-	1988	88.4306	2329	XM_003641130.2	PREDICTED: Gallus gallus probable G-protein coupled receptor 83-like (LOC100859173), mRNA	-	-
Locus_4018_Transcript_3_41_Confidence_0.061_Length_1752	44	446	231.233	47.2636	415.203	8.78485	3.13502	3.81277e-05	0.0252861	1618	99.94	2983	XM_003205997.1	PREDICTED: Meleagris gallopavo keratin, type II cytoskeletal cochleal-like (LOC100545322), mRNA	1627	95.02	2540	NM_204932.1	Gallus gallus otokeratin (LOC395772), mRNA	158	98.1	249	O93532.1	K2CO_CHICK RecName: Full=Keratin, type II cytoskeletal cochleal; AltName: Full=Cytokeratin otokeratin	1618	99.9382	2983	XM_003205997.1	PREDICTED: Meleagris gallopavo keratin, type II cytoskeletal cochleal-like (LOC100545322), mRNA	GO:0007010; GO:0006260; GO:0051325; GO:0044419; GO:0006417	GO:0065007; GO:0071840; GO:0009987; GO:0008152; GO:0051704; GO:0044699
Locus_426_Transcript_8_91_Confidence_0.020_Length_635	601	81	360.492	645.578	75.4069	0.116805	-3.09782	2.04917e-05	0.0151514	-	-	-	-	-	-	-	-	-	-	-	-	-	-	-	-	-	-	-	-	-	-
Locus_43_Transcript_10_19_Confidence_0.021_Length_428	1004	161	614.176	1078.47	149.883	0.138977	-2.84708	4.38851e-05	0.028242	-	-	-	-	-	-	-	-	-	-	-	-	-	-	-	-	-	-	-	-	-	-
Locus_4590_Transcript_10_26_Confidence_0.146_Length_352	241	14	135.954	258.876	13.0333	0.0503458	-4.31199	8.82581e-07	0.00138157	-	-	-	-	-	-	-	-	-	-	-	-	-	-	-	-	-	-	-	-	-	-
Locus_5_Transcript_1_14044_Confidence_0.000_Length_209	292	2460	1301.9	313.658	2290.14	7.30137	2.86817	2.54478e-05	0.0181218	-	-	-	-	-	-	-	-	-	-	-	-	-	-	-	209	99.0431	375	KC757152.1	Meleagris gallopavo intermedia isolate 167 D-loop, partial sequence; mitochondrial	-	-
Locus_5_Transcript_11597_14044_Confidence_0.000_Length_246	2780	506	1728.63	2986.2	471.06	0.157746	-2.66433	7.19825e-05	0.041831	-	-	-	-	-	83	95.18	132	NM_001007977.1	Gallus gallus aldolase B, fructose-bisphosphate (ALDOB), mRNA	-	-	-	-	-	83	95.1807	132	NM_001007977.2	Gallus gallus aldolase B, fructose-bisphosphate (ALDOB), mRNA	-	-
Locus_5_Transcript_12242_14044_Confidence_0.000_Length_1340	10	163	81.2432	10.7417	151.745	14.1267	3.82035	5.736e-05	0.0353429	-	-	-	-	-	-	-	-	-	-	-	-	-	-	-	1278	87.4022	1423	AC189862.1	Gallus gallus BAC clone CH261-119G14 from chromosome z, complete sequence	-	-
Locus_5_Transcript_12243_14044_Confidence_0.000_Length_1285	3	151	71.8979	3.22252	140.573	43.6222	5.44699	1.32552e-06	0.00187251	-	-	-	-	-	-	-	-	-	-	-	-	-	-	-	1278	87.4022	1423	AC189862.1	Gallus gallus BAC clone CH261-119G14 from chromosome z, complete sequence	-	-
Locus_5_Transcript_12244_14044_Confidence_0.000_Length_1267	1	149	69.8928	1.07417	138.711	129.133	7.01272	1.26924e-07	0.000315056	-	-	-	-	-	-	-	-	-	-	-	-	-	-	-	1278	87.4022	1423	AC189862.1	Gallus gallus BAC clone CH261-119G14 from chromosome z, complete sequence	-	-
Locus_5_Transcript_12839_14044_Confidence_0.000_Length_214	396	2842	1535.57	425.372	2645.76	6.21987	2.63688	8.74706e-05	0.0485579	214	99.53	390	XM_003213142.1	PREDICTED: Meleagris gallopavo glucose-6-phosphatase-like (LOC100548217), mRNA	214	96.73	357	XM_003642817.1	PREDICTED: Gallus gallus glucose-6-phosphatase-like (LOC100857298), mRNA	71	73.24	121	Q29RU6.1	G6PC_BOVIN RecName: Full=Glucose-6-phosphatase; Short=G-6-Pase; Short=G6Pase	214	99.5327	390	XM_003213142.1	PREDICTED: Meleagris gallopavo glucose-6-phosphatase-like (LOC100548217), mRNA	GO:0042632; GO:0006094; GO:0051156; GO:0042593; GO:0015760; GO:0005980; GO:0035264; GO:0010468; GO:0008202; GO:0055085; GO:0006641; GO:0046415	GO:0065007; GO:0009987; GO:0040007; GO:0051179; GO:0008152; GO:0032501; GO:0044699
Locus_5_Transcript_12840_14044_Confidence_0.000_Length_734	191	2962	1481.32	205.167	2757.47	13.4401	3.74848	1.1686e-07	0.000298607	165	99.39	300	XM_003213142.1	PREDICTED: Meleagris gallopavo glucose-6-phosphatase-like (LOC100548217), mRNA	478	92.26	669	XM_003642817.1	PREDICTED: Gallus gallus glucose-6-phosphatase-like (LOC100857298), mRNA	-	-	-	-	-	472	92.3729	664	XM_004948632.1	PREDICTED: Gallus gallus glucose-6-phosphatase-like (LOC100857298), transcript variant X3, mRNA	GO:0042632; GO:0006094; GO:0051156; GO:0042593; GO:0015760; GO:0005980; GO:0035264; GO:0046838; GO:0010468; GO:0008202; GO:0055085; GO:0006641; GO:0046415	GO:0065007; GO:0009987; GO:0040007; GO:0051179; GO:0008152; GO:0032501; GO:0044699
Locus_5_Transcript_13317_14044_Confidence_0.000_Length_227	12745	2028	7789.15	13690.3	1887.97	0.137905	-2.85825	1.86221e-05	0.013947	-	-	-	-	-	-	-	-	-	-	-	-	-	-	-	92	96.7391	154	JF275060.1	Meleagris gallopavo strain Nicholas mitochondrion, complete genome	-	-
Locus_5_Transcript_13883_14044_Confidence_0.000_Length_1816	14	226	112.716	15.0384	210.395	13.9905	3.80637	1.65285e-05	0.0129367	1708	99.82	3134	XM_003203939.1	PREDICTED: Meleagris gallopavo RAS guanyl releasing protein 3 (calcium and DAG-regulated) (RASGRP3), mRNA	1710	96.78	2848	NM_001006401.1	Gallus gallus RAS guanyl releasing protein 3 (calcium and DAG-regulated) (RASGRP3), mRNA	526	91.63	929	Q8IV61.1	GRP3_HUMAN RecName: Full=Ras guanyl-releasing protein 3; AltName: Full=Calcium and DAG-regulated guanine nucleotide exchange factor III; AltName: Full=Guanine nucleotide exchange factor for Rap1	1708	99.8244	3134	XM_003203939.1	PREDICTED: Meleagris gallopavo RAS guanyl releasing protein 3 (calcium and DAG-regulated) (RASGRP3), mRNA	GO:0000165; GO:0032854	GO:0065007; GO:0009987; GO:0050896; GO:0023052; GO:0044699
Locus_5_Transcript_13885_14044_Confidence_0.000_Length_1674	13	219	108.921	13.9642	203.878	14.6	3.8679	1.50144e-05	0.0119126	1515	99.8	2778	XM_003203939.1	PREDICTED: Meleagris gallopavo RAS guanyl releasing protein 3 (calcium and DAG-regulated) (RASGRP3), mRNA	1515	97.16	2556	NM_001006401.1	Gallus gallus RAS guanyl releasing protein 3 (calcium and DAG-regulated) (RASGRP3), mRNA	505	91.88	897	Q8IV61.1	GRP3_HUMAN RecName: Full=Ras guanyl-releasing protein 3; AltName: Full=Calcium and DAG-regulated guanine nucleotide exchange factor III; AltName: Full=Guanine nucleotide exchange factor for Rap1	1515	99.802	2778	XM_003203939.1	PREDICTED: Meleagris gallopavo RAS guanyl releasing protein 3 (calcium and DAG-regulated) (RASGRP3), mRNA	GO:0000165; GO:0032854	GO:0065007; GO:0009987; GO:0050896; GO:0023052; GO:0044699
Locus_5_Transcript_13889_14044_Confidence_0.000_Length_2036	8	176	86.2202	8.59338	163.847	19.0667	4.25298	1.11633e-05	0.00938381	1063	99.72	1943	XM_003203939.1	PREDICTED: Meleagris gallopavo RAS guanyl releasing protein 3 (calcium and DAG-regulated) (RASGRP3), mRNA	1063	97.27	1799	NM_001006401.1	Gallus gallus RAS guanyl releasing protein 3 (calcium and DAG-regulated) (RASGRP3), mRNA	354	94.63	630	Q8IV61.1	GRP3_HUMAN RecName: Full=Ras guanyl-releasing protein 3; AltName: Full=Calcium and DAG-regulated guanine nucleotide exchange factor III; AltName: Full=Guanine nucleotide exchange factor for Rap1	1063	99.7178	1943	XM_003203939.1	PREDICTED: Meleagris gallopavo RAS guanyl releasing protein 3 (calcium and DAG-regulated) (RASGRP3), mRNA	GO:0032854	GO:0065007
Locus_5_Transcript_13903_14044_Confidence_0.000_Length_4437	20	251	127.576	21.4834	233.668	10.8767	3.44316	4.41027e-05	0.0282773	1200	99.75	2196	XM_003203939.1	PREDICTED: Meleagris gallopavo RAS guanyl releasing protein 3 (calcium and DAG-regulated) (RASGRP3), mRNA	1200	97.17	2025	NM_001006401.1	Gallus gallus RAS guanyl releasing protein 3 (calcium and DAG-regulated) (RASGRP3), mRNA	401	94.26	716	Q8IV61.1	GRP3_HUMAN RecName: Full=Ras guanyl-releasing protein 3; AltName: Full=Calcium and DAG-regulated guanine nucleotide exchange factor III; AltName: Full=Guanine nucleotide exchange factor for Rap1	1200	99.75	2196	XM_003203939.1	PREDICTED: Meleagris gallopavo RAS guanyl releasing protein 3 (calcium and DAG-regulated) (RASGRP3), mRNA	GO:0032854	GO:0065007
Locus_5_Transcript_1673_14044_Confidence_0.000_Length_301	180	2880	1437.24	193.351	2681.13	13.8667	3.79355	8.96451e-08	0.000255841	-	-	-	-	-	-	-	-	-	-	-	-	-	-	-	301	100	556	AF532414.1	Meleagris gallopavo mitochondrial D-loop, complete sequence	-	-
Locus_5_Transcript_1674_14044_Confidence_0.000_Length_309	166	3054	1510.72	178.313	2843.12	15.9446	3.99499	2.39107e-08	9.44241e-05	-	-	-	-	-	-	-	-	-	-	-	-	-	-	-	289	100	534	AF532414.1	Meleagris gallopavo mitochondrial D-loop, complete sequence	-	-
Locus_5_Transcript_1675_14044_Confidence_0.000_Length_243	22	923	441.449	23.6318	859.266	36.3606	5.1843	1.60179e-10	1.46486e-06	-	-	-	-	-	-	-	-	-	-	-	-	-	-	-	243	99.5885	444	AF532414.1	Meleagris gallopavo mitochondrial D-loop, complete sequence	-	-
Locus_5_Transcript_1676_14044_Confidence_0.000_Length_221	263	2402	1259.32	282.507	2236.14	7.91534	2.98465	1.32461e-05	0.010908	-	-	-	-	-	-	-	-	-	-	-	-	-	-	-	197	98.9848	353	EF153719.1	Meleagris gallopavo mitochondrion, complete genome	-	-
Locus_5_Transcript_1677_14044_Confidence_0.000_Length_206	94	1140	581.127	100.972	1061.28	10.5106	3.39378	2.30449e-06	0.00288073	-	-	-	-	-	-	-	-	-	-	-	-	-	-	-	182	98.3516	320	EF153719.1	Meleagris gallopavo mitochondrion, complete genome	-	-
Locus_5_Transcript_1678_14044_Confidence_0.000_Length_290	473	4758	2468.77	508.084	4429.46	8.71797	3.12399	4.5233e-06	0.00456951	-	-	-	-	-	-	-	-	-	-	-	-	-	-	-	255	99.2157	460	EF153719.1	Meleagris gallopavo mitochondrion, complete genome	-	-
Locus_5_Transcript_2_14044_Confidence_0.000_Length_268	429	3617	1914.03	460.82	3367.24	7.30707	2.86929	2.20026e-05	0.0161996	-	-	-	-	-	-	-	-	-	-	-	-	-	-	-	268	99.2537	484	JN642993.1	Meleagris gallopavo D-loop, partial sequence; mitochondrial	-	-
Locus_5_Transcript_2411_14044_Confidence_0.000_Length_309	3324	446	1992.88	3570.55	415.203	0.116286	-3.10426	5.38375e-06	0.00513992	-	-	-	-	-	-	-	-	-	-	-	-	-	-	-	308	100	569	HQ873432.1	Gallus gallus isolate ML48 18S ribosomal RNA gene, partial sequence	GO:0007249; GO:0032088; GO:0042110	GO:0065007; GO:0009987; GO:0002376; GO:0050896; GO:0023052; GO:0044699
Locus_5_Transcript_2412_14044_Confidence_0.000_Length_364	3697	496	2216.48	3971.22	461.751	0.116274	-3.10439	5.20524e-06	0.00499694	-	-	-	-	-	-	-	-	-	-	-	-	-	-	-	364	99.4505	662	HQ873432.1	Gallus gallus isolate ML48 18S ribosomal RNA gene, partial sequence	GO:0007249; GO:0032088; GO:0042110	GO:0065007; GO:0009987; GO:0002376; GO:0050896; GO:0023052; GO:0044699
Locus_5_Transcript_2413_14044_Confidence_0.000_Length_251	3419	453	2047.16	3672.6	421.72	0.114829	-3.12244	4.78396e-06	0.00478212	-	-	-	-	-	-	-	-	-	-	-	-	-	-	-	224	99.1071	403	HQ873432.1	Gallus gallus isolate ML48 18S ribosomal RNA gene, partial sequence	GO:0035725	GO:0009987; GO:0051179; GO:0044699
Locus_5_Transcript_2414_14044_Confidence_0.000_Length_246	3407	452	2040.25	3659.71	420.789	0.114979	-3.12056	4.84385e-06	0.00478212	-	-	-	-	-	-	-	-	-	-	-	-	-	-	-	246	98.7805	438	HQ873432.1	Gallus gallus isolate ML48 18S ribosomal RNA gene, partial sequence	GO:0035725	GO:0009987; GO:0051179; GO:0044699
Locus_5_Transcript_2415_14044_Confidence_0.000_Length_266	1923	167	1110.55	2065.63	155.469	0.0752643	-3.73189	1.548e-07	0.000356616	-	-	-	-	-	-	-	-	-	-	-	-	-	-	-	266	98.8722	475	AJ419877.1	Meleagris gallopavo 18S rRNA gene	-	-
Locus_5_Transcript_2416_14044_Confidence_0.000_Length_276	1893	295	1154.02	2033.41	274.63	0.135059	-2.88834	2.3621e-05	0.0169543	-	-	-	-	-	-	-	-	-	-	-	-	-	-	-	256	99.6094	468	EU105147.1	Blanus cinereus isolate D2 18S ribosomal RNA gene, partial sequence	-	-
Locus_5_Transcript_2417_14044_Confidence_0.000_Length_359	1790	317	1108.94	1922.77	295.111	0.153482	-2.70386	6.75067e-05	0.0404474	-	-	-	-	-	-	-	-	-	-	-	-	-	-	-	309	99.3528	560	JQ243683.1	Uncultured eukaryote clone K03_PNG60-1-62_0439Dplate01_P1 18S ribosomal RNA gene, partial sequence	-	-
Locus_5_Transcript_2418_14044_Confidence_0.000_Length_409	3331	378	1964.98	3578.07	351.899	0.0983488	-3.34595	1.23855e-06	0.00182379	-	-	-	-	-	-	-	-	-	-	-	-	-	-	-	409	99.2665	739	JQ243683.1	Uncultured eukaryote clone K03_PNG60-1-62_0439Dplate01_P1 18S ribosomal RNA gene, partial sequence	GO:0006468	GO:0009987; GO:0008152
Locus_5_Transcript_2419_14044_Confidence_0.000_Length_304	3372	229	1917.65	3622.11	213.187	0.0588573	-4.08664	1.09201e-08	4.9933e-05	-	-	-	-	-	-	-	-	-	-	-	-	-	-	-	278	100	514	AJ419877.1	Meleagris gallopavo 18S rRNA gene	-	-
Locus_5_Transcript_2420_14044_Confidence_0.000_Length_336	3735	222	2109.35	4012.03	206.671	0.0515127	-4.27893	2.88632e-09	1.85747e-05	-	-	-	-	-	-	-	-	-	-	-	-	-	-	-	336	99.4048	610	AJ419877.1	Meleagris gallopavo 18S rRNA gene	-	-
Locus_5_Transcript_2430_14044_Confidence_0.000_Length_242	1750	277	1068.84	1879.8	257.873	0.137181	-2.86585	2.7841e-05	0.019428	-	-	-	-	-	-	-	-	-	-	-	-	-	-	-	215	99.0698	387	JN151581.1	Uncultured eukaryote clone TKBS-235 18S ribosomal RNA gene, partial sequence	-	-
Locus_5_Transcript_2431_14044_Confidence_0.000_Length_237	891	83	517.178	957.088	77.2688	0.0807333	-3.63069	6.57563e-07	0.00111228	-	-	-	-	-	-	-	-	-	-	-	-	-	-	-	170	100	315	HQ873432.1	Gallus gallus isolate ML48 18S ribosomal RNA gene, partial sequence	-	-
Locus_5_Transcript_2432_14044_Confidence_0.000_Length_795	9409	1164	5595.26	10106.9	1083.63	0.107216	-3.2214	2.10627e-06	0.00269102	-	-	-	-	-	-	-	-	-	-	-	-	-	-	-	549	99.4536	998	DQ018752.1	Gallus gallus clone AY001 18S ribosomal RNA gene and internal transcribed spacer 1, partial sequence	-	-
Locus_5_Transcript_2433_14044_Confidence_0.000_Length_570	5853	850	3539.22	6287.13	791.307	0.125861	-2.99009	9.29971e-06	0.00807945	-	-	-	-	-	-	-	-	-	-	-	-	-	-	-	527	99.241	952	DQ018752.1	Gallus gallus clone AY001 18S ribosomal RNA gene and internal transcribed spacer 1, partial sequence	-	-
Locus_5_Transcript_2434_14044_Confidence_0.001_Length_752	9218	1181	5500.59	9901.72	1099.45	0.111036	-3.1709	2.88975e-06	0.0033699	-	-	-	-	-	-	-	-	-	-	-	-	-	-	-	554	99.4585	1007	DQ018752.1	Gallus gallus clone AY001 18S ribosomal RNA gene and internal transcribed spacer 1, partial sequence	-	-
Locus_5_Transcript_2435_14044_Confidence_0.000_Length_795	9727	1243	5802.82	10448.5	1157.17	0.11075	-3.17462	2.80509e-06	0.00331396	-	-	-	-	-	-	-	-	-	-	-	-	-	-	-	554	99.4585	1007	DQ018752.1	Gallus gallus clone AY001 18S ribosomal RNA gene and internal transcribed spacer 1, partial sequence	-	-
Locus_5_Transcript_2436_14044_Confidence_0.001_Length_2005	32526	4199	19423.8	34938.5	3909.06	0.111884	-3.15993	2.82271e-06	0.00331396	-	-	-	-	-	-	-	-	-	-	-	-	-	-	-	845	99.7633	1550	AJ419877.1	Meleagris gallopavo 18S rRNA gene	-	-
Locus_5_Transcript_2437_14044_Confidence_0.000_Length_318	11365	1477	6791.49	12208	1375.01	0.112632	-3.15031	3.20471e-06	0.00361585	-	-	-	-	-	-	-	-	-	-	-	-	-	-	-	218	98.1651	377	FM165414.1	Gallus gallus 18S rRNA gene, clone GgSSU-1	-	-
Locus_5_Transcript_2438_14044_Confidence_0.001_Length_2899	20121	2723	12074.2	21613.4	2534.98	0.117287	-3.09188	4.40056e-06	0.00449781	-	-	-	-	-	-	-	-	-	-	-	-	-	-	-	746	99.7319	1367	AJ419877.1	Meleagris gallopavo 18S rRNA gene	-	-
Locus_5_Transcript_2439_14044_Confidence_0.001_Length_2892	20060	2802	12078.2	21547.9	2608.52	0.121057	-3.04624	5.82651e-06	0.00544299	-	-	-	-	-	-	-	-	-	-	-	-	-	-	-	746	99.7319	1367	AJ419877.1	Meleagris gallopavo 18S rRNA gene	-	-
Locus_5_Transcript_2440_14044_Confidence_0.001_Length_2896	19742	2770	11892.5	21206.3	2578.73	0.121602	-3.03976	6.06769e-06	0.00557667	-	-	-	-	-	-	-	-	-	-	-	-	-	-	-	746	99.7319	1367	AJ419877.1	Meleagris gallopavo 18S rRNA gene	-	-
Locus_5_Transcript_2446_14044_Confidence_0.001_Length_3610	32367	4555	19504.1	34767.7	4240.47	0.121966	-3.03545	6.09798e-06	0.00557667	-	-	-	-	-	-	-	-	-	-	-	-	-	-	-	747	99.7323	1369	AJ419877.1	Meleagris gallopavo 18S rRNA gene	-	-
Locus_5_Transcript_2447_14044_Confidence_0.001_Length_3605	32159	4487	19360.7	34544.3	4177.17	0.120922	-3.04785	5.6525e-06	0.00533783	-	-	-	-	-	-	-	-	-	-	-	-	-	-	-	747	99.7323	1369	AJ419877.1	Meleagris gallopavo 18S rRNA gene	-	-
Locus_5_Transcript_2448_14044_Confidence_0.000_Length_281	2	149	70.4299	2.14834	138.711	64.5667	6.01272	5.0746e-07	0.000899742	-	-	-	-	-	-	-	-	-	-	-	-	-	-	-	-	-	-	-	-	-	-
Locus_5_Transcript_2449_14044_Confidence_0.000_Length_1940	29	424	212.937	31.151	394.723	12.6713	3.66349	3.76271e-06	0.00405399	-	-	-	-	-	-	-	-	-	-	-	-	-	-	-	324	88.5802	387	CR733014.1	Gallus gallus finished cDNA, clone ChEST603k21	-	-
Locus_5_Transcript_2469_14044_Confidence_0.000_Length_428	3	187	88.655	3.22252	174.088	54.0222	5.75548	1.52177e-07	0.000356616	-	-	-	-	-	-	-	-	-	-	-	-	-	-	-	-	-	-	-	-	-	-
Locus_5_Transcript_2470_14044_Confidence_0.000_Length_450	1	195	91.3046	1.07417	181.535	169	7.40088	6.93461e-09	3.76543e-05	-	-	-	-	-	-	-	-	-	-	-	-	-	-	-	-	-	-	-	-	-	-
Locus_5_Transcript_2471_14044_Confidence_0.000_Length_429	1	164	76.8749	1.07417	152.676	142.133	7.1511	4.61114e-08	0.000157102	-	-	-	-	-	-	-	-	-	-	-	-	-	-	-	-	-	-	-	-	-	-
Locus_5_Transcript_2472_14044_Confidence_0.000_Length_447	2	172	81.1358	2.14834	160.123	74.5333	6.21981	1.15999e-07	0.000298607	-	-	-	-	-	-	-	-	-	-	-	-	-	-	-	-	-	-	-	-	-	-
Locus_5_Transcript_284_14044_Confidence_0.000_Length_282	587	73	349.249	630.539	67.9593	0.10778	-3.21384	1.17068e-05	0.00977951	-	-	-	-	-	-	-	-	-	-	-	-	-	-	-	69	94.2029	106	JQ660507.1	Meleagris gallopavo cytochrome c oxidase subunit II (COX2) mRNA, partial cds; mitochondrial	GO:0022904; GO:0022900	GO:0009987; GO:0008152
Locus_5_Transcript_5523_14044_Confidence_0.000_Length_429	462	44	268.615	496.268	40.9618	0.0825397	-3.59877	2.60488e-06	0.00316515	-	-	-	-	-	-	-	-	-	-	-	-	-	-	-	430	97.4419	730	DQ018756.1	Gallus gallus 28S ribosomal RNA gene, partial sequence	-	-
Locus_5_Transcript_5526_14044_Confidence_0.000_Length_430	405	39	235.673	435.04	36.307	0.0834568	-3.58283	3.83439e-06	0.00405618	-	-	-	-	-	-	-	-	-	-	-	-	-	-	-	409	97.555	697	DQ018756.1	Gallus gallus 28S ribosomal RNA gene, partial sequence	-	-
Locus_5083_Transcript_14_20_Confidence_0.304_Length_4299	613	98	374.85	658.468	91.233	0.138554	-2.85148	6.932e-05	0.0408532	794	98.99	1423	XM_003213641.1	PREDICTED: Meleagris gallopavo lipoprotein lipase-like (LOC100544844), partial mRNA	2273	93.97	3404	NM_205282.1	Gallus gallus lipoprotein lipase (LPL), mRNA	490	98.78	996	P11602.1	LIPL_CHICK RecName: Full=Lipoprotein lipase; Short=LPL; Flags: Precursor	2265	94.2163	3434	AB016987.1	Gallus gallus mRNA for lipoprotein lipase precursor, complete cds	GO:0010886; GO:0010744; GO:0010890; GO:0019433; GO:0070328; GO:0034372	GO:0065007; GO:0071840; GO:0009987; GO:0008152; GO:0051704; GO:0044699
Locus_5083_Transcript_15_20_Confidence_0.435_Length_2165	214	25	126.573	229.873	23.2737	0.101246	-3.30406	7.04089e-05	0.041192	794	98.99	1423	XM_003213641.1	PREDICTED: Meleagris gallopavo lipoprotein lipase-like (LOC100544844), partial mRNA	1383	96.17	2261	NM_205282.1	Gallus gallus lipoprotein lipase (LPL), mRNA	449	98.66	918	P11602.1	LIPL_CHICK RecName: Full=Lipoprotein lipase; Short=LPL; Flags: Precursor	1383	96.1678	2261	NM_205282.1	Gallus gallus lipoprotein lipase (LPL), mRNA	GO:0010886; GO:0010744; GO:0010890; GO:0019433; GO:0070328; GO:0034372	GO:0065007; GO:0071840; GO:0009987; GO:0008152; GO:0051704; GO:0044699
Locus_5091_Transcript_1_2_Confidence_0.667_Length_1461	2	158	74.6192	2.14834	147.09	68.4667	6.09733	2.79871e-07	0.000540796	1311	100	2422	XM_003213108.1	PREDICTED: Meleagris gallopavo keratin, type I cytoskeletal 20-like (LOC100542253), mRNA	1471	91.43	1995	XM_418168.3	PREDICTED: Gallus gallus keratin 20 (KRT20), mRNA	436	54.13	408	P25030.2	K1C20_RAT RecName: Full=Keratin, type I cytoskeletal 20; AltName: Full=Cytokeratin-20; Short=CK-20; AltName: Full=Cytokeratin-21; Short=CK-21; AltName: Full=Keratin-20; Short=K20	1311	100	2422	XM_003213108.1	PREDICTED: Meleagris gallopavo keratin, type I cytoskeletal 20-like (LOC100542253), mRNA	GO:0033554; GO:0045109; GO:0050708	GO:0065007; GO:0071840; GO:0009987; GO:0050896; GO:0044699
Locus_5091_Transcript_2_2_Confidence_0.000_Length_1494	1	156	73.1511	1.07417	145.228	135.2	7.07895	7.84507e-08	0.000239147	1311	100	2422	XM_003213108.1	PREDICTED: Meleagris gallopavo keratin, type I cytoskeletal 20-like (LOC100542253), mRNA	1491	91.08	1993	XM_418168.3	PREDICTED: Gallus gallus keratin 20 (KRT20), mRNA	324	64.2	403	Q6IFU7.1	K1C42_RAT RecName: Full=Keratin, type I cytoskeletal 42; AltName: Full=Cytokeratin-42; Short=CK-42; AltName: Full=Keratin-42; Short=K42; AltName: Full=Type I keratin Ka22	1311	100	2422	XM_003213108.1	PREDICTED: Meleagris gallopavo keratin, type I cytoskeletal 20-like (LOC100542253), mRNA	GO:0033554; GO:0045109; GO:0050708	GO:0065007; GO:0071840; GO:0009987; GO:0050896; GO:0044699
Locus_5095_Transcript_2_7_Confidence_0.375_Length_1250	577	23	320.605	619.797	21.4118	0.0345465	-4.85532	2.24829e-09	1.56263e-05	-	-	-	-	-	1016	95.08	1600	XM_425514.3	PREDICTED: Gallus gallus alpha-2-macroglobulin-like protein 1-like (LOC427942), mRNA	367	40.05	276	A8K2U0.3	A2ML1_HUMAN RecName: Full=Alpha-2-macroglobulin-like protein 1; AltName: Full=C3 and PZP-like alpha-2-macroglobulin domain-containing protein 9; Flags: Precursor	1068	95.2247	1690	XM_425514.4	PREDICTED: Gallus gallus alpha-2-macroglobulin-like 2 (A2ML2), transcript variant X4, mRNA	GO:0010951	GO:0065007
Locus_5095_Transcript_4_7_Confidence_0.625_Length_2834	1313	29	718.693	1410.39	26.9975	0.0191419	-5.70712	1.42888e-12	2.25707e-08	1147	100	2119	XM_003202614.1	PREDICTED: Meleagris gallopavo alpha-2-macroglobulin-like protein 1-like (LOC100542931), mRNA	1622	94.82	2531	XM_425514.3	PREDICTED: Gallus gallus alpha-2-macroglobulin-like protein 1-like (LOC427942), mRNA	916	36.57	560	A8K2U0.3	A2ML1_HUMAN RecName: Full=Alpha-2-macroglobulin-like protein 1; AltName: Full=C3 and PZP-like alpha-2-macroglobulin domain-containing protein 9; Flags: Precursor	2813	94.0633	4263	XM_425514.4	PREDICTED: Gallus gallus alpha-2-macroglobulin-like 2 (A2ML2), transcript variant X4, mRNA	GO:0010466; GO:0052548	GO:0065007
Locus_5095_Transcript_5_7_Confidence_0.500_Length_2806	1293	28	707.486	1388.9	26.0666	0.0187677	-5.7356	1.26584e-12	2.19948e-08	1147	100	2119	XM_003202614.1	PREDICTED: Meleagris gallopavo alpha-2-macroglobulin-like protein 1-like (LOC100542931), mRNA	1622	94.82	2531	XM_425514.3	PREDICTED: Gallus gallus alpha-2-macroglobulin-like protein 1-like (LOC427942), mRNA	909	36.52	553	A8K2U0.3	A2ML1_HUMAN RecName: Full=Alpha-2-macroglobulin-like protein 1; AltName: Full=C3 and PZP-like alpha-2-macroglobulin domain-containing protein 9; Flags: Precursor	2785	94.0395	4217	XM_425514.4	PREDICTED: Gallus gallus alpha-2-macroglobulin-like 2 (A2ML2), transcript variant X4, mRNA	GO:0010466; GO:0052548	GO:0065007
Locus_5095_Transcript_6_7_Confidence_0.250_Length_2992	1277	31	700.289	1371.72	28.8594	0.0210389	-5.5708	3.43958e-12	4.98042e-08	1147	100	2119	XM_003202614.1	PREDICTED: Meleagris gallopavo alpha-2-macroglobulin-like protein 1-like (LOC100542931), mRNA	1625	94.83	2536	XM_425514.3	PREDICTED: Gallus gallus alpha-2-macroglobulin-like protein 1-like (LOC427942), mRNA	901	36.29	543	A8K2U0.3	A2ML1_HUMAN RecName: Full=Alpha-2-macroglobulin-like protein 1; AltName: Full=C3 and PZP-like alpha-2-macroglobulin domain-containing protein 9; Flags: Precursor	2761	93.9877	4172	XM_425514.4	PREDICTED: Gallus gallus alpha-2-macroglobulin-like 2 (A2ML2), transcript variant X4, mRNA	GO:0010466; GO:0052548	GO:0065007
Locus_5095_Transcript_7_7_Confidence_0.000_Length_1713	635	3	342.446	682.099	2.79285	0.00409449	-7.9321	4.48872e-15	1.29991e-10	1147	100	2119	XM_003202614.1	PREDICTED: Meleagris gallopavo alpha-2-macroglobulin-like protein 1-like (LOC100542931), mRNA	692	94.08	1044	XM_425514.3	PREDICTED: Gallus gallus alpha-2-macroglobulin-like protein 1-like (LOC427942), mRNA	509	32.81	261	Q3UU35.2	OVOS_MOUSE RecName: Full=Ovostatin homolog; Flags: Precursor	1601	93.0668	2335	XM_425514.4	PREDICTED: Gallus gallus alpha-2-macroglobulin-like 2 (A2ML2), transcript variant X4, mRNA	GO:0010466; GO:0052548	GO:0065007
Locus_5152_Transcript_13_14_Confidence_0.286_Length_1627	0	61	28.394	0	56.7879	Inf	Inf	6.93694e-05	0.0408532	677	99.56	1234	XM_003207078.1	PREDICTED: Meleagris gallopavo HEPACAM family member 2-like (LOC100539816), mRNA	677	94.39	1040	XM_001235349.2	PREDICTED: Gallus gallus HEPACAM family member 2 (HEPACAM2), mRNA	215	73.49	327	A8MVW5.1	HECA2_HUMAN RecName: Full=HEPACAM family member 2; AltName: Full=Mitotic kinetics regulator; Flags: Precursor	677	99.5569	1234	XM_003207078.1	PREDICTED: Meleagris gallopavo HEPACAM family member 2-like (LOC100539816), mRNA	-	-
Locus_53943_Transcript_1_1_Confidence_0.000_Length_1923	0	621	289.06	0	578.12	Inf	Inf	5.56159e-16	3.22121e-11	1019	100	1882	XM_003213629.1	PREDICTED: Meleagris gallopavo s-adenosylmethionine synthase isoform type-1-like (LOC100542503), partial mRNA	1170	97.26	1984	XM_424874.3	PREDICTED: Gallus gallus S-adenosylmethionine synthase isoform type-2-like (LOC427292), mRNA	389	70.44	552	Q91X83.1	METK1_MOUSE RecName: Full=S-adenosylmethionine synthase isoform type-1; Short=AdoMet synthase 1; AltName: Full=Methionine adenosyltransferase 1; Short=MAT 1	1309	96.1803	2141	XM_424874.4	PREDICTED: Gallus gallus S-adenosylmethionine synthase isoform type-2-like (LOC427292), transcript variant X6, mRNA	GO:0006730; GO:0051289; GO:0006556	GO:0071840; GO:0009987; GO:0008152
Locus_54342_Transcript_1_1_Confidence_0.000_Length_1310	6	146	71.1818	6.44503	135.919	21.0889	4.39841	1.87724e-05	0.0139993	-	-	-	-	-	-	-	-	-	-	-	-	-	-	-	-	-	-	-	-	-	-
Locus_54740_Transcript_1_1_Confidence_0.000_Length_2653	28	403	202.625	30.0768	375.173	12.4738	3.64083	4.79909e-06	0.00478212	2653	99.85	4878	XM_003212123.1	PREDICTED: Meleagris gallopavo phosphoenolpyruvate carboxykinase, cytosolic [GTP]-like (LOC100549136), mRNA	2654	95.52	4233	NM_205471.1	Gallus gallus phosphoenolpyruvate carboxykinase 1 (soluble) (PCK1), mRNA	622	97.27	1226	P05153.1	PPCKC_CHICK RecName: Full=Phosphoenolpyruvate carboxykinase, cytosolic [GTP]; Short=PEPCK-C; AltName: Full=Phosphoenolpyruvate carboxylase	2653	99.8492	4878	XM_003212123.1	PREDICTED: Meleagris gallopavo phosphoenolpyruvate carboxykinase, cytosolic [GTP]-like (LOC100549136), mRNA	GO:0006094; GO:0042593; GO:0046327; GO:0006475; GO:0006107; GO:0014823; GO:0032868	GO:0065007; GO:0009987; GO:0008152; GO:0050896
Locus_55056_Transcript_1_1_Confidence_0.000_Length_1009	0	161	74.9414	0	149.883	Inf	Inf	7.70382e-09	3.93704e-05	-	-	-	-	-	-	-	-	-	-	-	-	-	-	-	-	-	-	-	-	-	-
Locus_55082_Transcript_1_1_Confidence_0.000_Length_2870	93	775	410.692	99.898	721.486	7.22222	2.85244	6.44953e-05	0.0387768	-	-	-	-	-	1691	90.54	2200	XM_003641523.1	PREDICTED: Gallus gallus prominin 1-like (LOC423849), mRNA	798	31.2	330	Q9W735.2	PRM1A_DANRE RecName: Full=Prominin-1-A; AltName: Full=Prominin-like protein 1	2881	91.6001	3943	XM_004942206.1	PREDICTED: Gallus gallus prominin 1-like (LOC423849), transcript variant X2, mRNA	-	-
Locus_55282_Transcript_1_1_Confidence_0.000_Length_2427	7	518	244.875	7.51921	482.232	64.1333	6.003	6.07227e-11	7.03399e-07	-	-	-	-	-	-	-	-	-	-	-	-	-	-	-	-	-	-	-	-	-	-
Locus_5592_Transcript_1_4_Confidence_0.308_Length_1139	123	1	66.5271	132.123	0.930949	0.00704607	-7.14897	8.98167e-08	0.000255841	-	-	-	-	-	-	-	-	-	-	-	-	-	-	-	-	-	-	-	-	-	-
Locus_5592_Transcript_2_4_Confidence_0.154_Length_892	84	0	45.1152	90.2305	0	0	#NAME?	6.81958e-07	0.00113749	-	-	-	-	-	-	-	-	-	-	-	-	-	-	-	-	-	-	-	-	-	-
Locus_56719_Transcript_1_1_Confidence_0.000_Length_2130	15	492	237.07	16.1126	458.027	28.4267	4.82917	1.057e-08	4.9638e-05	798	100	1474	XM_003207048.1	PREDICTED: Meleagris gallopavo MAM and LDL-receptor class A domain-containing protein C10orf112-like (LOC100548035), partial mRNA	1871	94.82	2911	XM_418614.3	PREDICTED: Gallus gallus chromosome 2 open reading frame, human C10orf112 (C2H10orf112), mRNA	511	46.58	460	Q5VYJ5.3	CJ112_HUMAN RecName: Full=MAM and LDL-receptor class A domain-containing protein C10orf112	2130	94.8357	3317	KC843480.1	Gallus gallus Diet1 (Diet1) mRNA, complete cds	-	-
Locus_58643_Transcript_12_12_Confidence_0.312_Length_584	116	7	65.5603	124.604	6.51665	0.0522989	-4.25708	3.29028e-05	0.0224199	-	-	-	-	-	-	-	-	-	-	-	-	-	-	-	-	-	-	-	-	-	-
Locus_58643_Transcript_8_12_Confidence_0.438_Length_678	134	11	77.0898	143.939	10.2404	0.0711443	-3.81311	6.09422e-05	0.0370354	-	-	-	-	-	-	-	-	-	-	-	-	-	-	-	-	-	-	-	-	-	-
Locus_58837_Transcript_2_4_Confidence_0.545_Length_513	69	1	37.5244	74.1179	0.930949	0.0125604	-6.31498	2.3182e-05	0.0168537	-	-	-	-	-	-	-	-	-	-	-	-	-	-	-	-	-	-	-	-	-	-
Locus_58837_Transcript_4_4_Confidence_0.636_Length_534	59	0	31.6881	63.3762	0	0	#NAME?	1.66921e-05	0.0129603	-	-	-	-	-	-	-	-	-	-	-	-	-	-	-	59	100	110	HQ008883.1	Meleagris gallopavo major histocompatibility complex (MHC) B locus, partial sequence	-	-
Locus_620_Transcript_1_2_Confidence_0.750_Length_234	915	50	514.708	982.868	46.5475	0.0473588	-4.40022	7.50246e-09	3.93704e-05	-	-	-	-	-	-	-	-	-	-	-	-	-	-	-	230	97.8261	398	DQ018756.1	Gallus gallus 28S ribosomal RNA gene, partial sequence	-	-
Locus_620_Transcript_2_2_Confidence_0.750_Length_239	1002	58	565.158	1076.32	53.9951	0.0501663	-4.31714	1.01582e-08	4.90295e-05	-	-	-	-	-	-	-	-	-	-	-	-	-	-	-	230	97.8261	398	DQ018756.1	Gallus gallus 28S ribosomal RNA gene, partial sequence	-	-
Locus_6371_Transcript_1_1_Confidence_0.000_Length_757	0	75	34.9106	0	69.8212	Inf	Inf	1.34497e-05	0.0110235	-	-	-	-	-	-	-	-	-	-	-	-	-	-	-	-	-	-	-	-	-	-
Locus_6510_Transcript_1_2_Confidence_0.667_Length_521	71	745	384.912	76.2662	693.557	9.0939	3.1849	1.24603e-05	0.0103098	474	100	876	XM_003204899.1	PREDICTED: Meleagris gallopavo hypothetical protein LOC100550948 (LOC100550948), mRNA	478	94.98	749	NM_001001296.4	Gallus gallus ISG12-2 protein-like (ISG12-2), mRNA	-	-	-	-	-	474	100	876	XM_003204899.1	PREDICTED: Meleagris gallopavo hypothetical protein LOC100550948 (LOC100550948), mRNA	-	-
Locus_6510_Transcript_2_2_Confidence_0.333_Length_520	62	774	393.577	66.5987	720.555	10.8194	3.43554	3.16841e-06	0.00361585	456	100	843	XM_003204899.1	PREDICTED: Meleagris gallopavo hypothetical protein LOC100550948 (LOC100550948), mRNA	462	95.02	725	NM_001001296.4	Gallus gallus ISG12-2 protein-like (ISG12-2), mRNA	-	-	-	-	-	456	100	843	XM_003204899.1	PREDICTED: Meleagris gallopavo hypothetical protein LOC100550948 (LOC100550948), mRNA	-	-
Locus_66509_Transcript_1_1_Confidence_0.000_Length_677	0	62	28.8594	0	57.7189	Inf	Inf	6.13503e-05	0.0370354	-	-	-	-	-	-	-	-	-	-	-	-	-	-	-	-	-	-	-	-	-	-
Locus_66621_Transcript_1_1_Confidence_0.000_Length_1354	41	639	319.459	44.0411	594.877	13.5073	3.75567	8.62819e-07	0.00136292	-	-	-	-	-	-	-	-	-	-	-	-	-	-	-	1001	90.1099	1288	XM_004939618.1	PREDICTED: Gallus gallus doublecortin domain containing 2 (DCDC2), transcript variant X6, mRNA	-	-
Locus_66666_Transcript_1_2_Confidence_0.400_Length_1613	119	991	525.199	127.827	922.571	7.21737	2.85147	5.04058e-05	0.0320285	939	100	1735	XM_003204483.1	PREDICTED: Meleagris gallopavo UMP-CMP kinase 2, mitochondrial-like (LOC100548481), mRNA	1593	93.47	2362	XM_419937.3	PREDICTED: Gallus gallus cytidine monophosphate (UMP-CMP) kinase 2, mitochondrial (CMPK2), mRNA	219	69.86	267	Q5EBM0.3	CMPK2_HUMAN RecName: Full=UMP-CMP kinase 2, mitochondrial; Flags: Precursor	1593	93.4714	2362	XM_419937.4	PREDICTED: Gallus gallus cytidine monophosphate (UMP-CMP) kinase 2, mitochondrial (CMPK2), mRNA	-	-
Locus_66666_Transcript_2_2_Confidence_0.400_Length_1768	133	1139	601.608	142.865	1060.35	7.42206	2.89182	3.60159e-05	0.0241622	939	100	1735	XM_003204483.1	PREDICTED: Meleagris gallopavo UMP-CMP kinase 2, mitochondrial-like (LOC100548481), mRNA	1760	92.73	2529	XM_419937.3	PREDICTED: Gallus gallus cytidine monophosphate (UMP-CMP) kinase 2, mitochondrial (CMPK2), mRNA	219	69.86	267	Q5EBM0.3	CMPK2_HUMAN RecName: Full=UMP-CMP kinase 2, mitochondrial; Flags: Precursor	1760	92.7273	2529	XM_419937.4	PREDICTED: Gallus gallus cytidine monophosphate (UMP-CMP) kinase 2, mitochondrial (CMPK2), mRNA	-	-
Locus_66856_Transcript_4_6_Confidence_0.545_Length_1074	29	325	166.855	31.151	302.559	9.71264	3.27986	4.1059e-05	0.0268206	818	99.88	1504	XM_003209896.1	PREDICTED: Meleagris gallopavo cell death activator CIDE-3-like (LOC100543168), mRNA	909	91.86	1236	XM_003641931.1	PREDICTED: Gallus gallus cell death activator CIDE-3-like (LOC100859733), mRNA	218	62.39	231	Q96AQ7.1	CIDEC_HUMAN RecName: Full=Cell death activator CIDE-3; AltName: Full=Cell death-inducing DFFA-like effector protein C; AltName: Full=Fat-specific protein FSP27 homolog	818	99.8778	1504	XM_003209896.1	PREDICTED: Meleagris gallopavo cell death activator CIDE-3-like (LOC100543168), mRNA	GO:0006915	GO:0009987; GO:0044699
Locus_66856_Transcript_5_6_Confidence_0.545_Length_405	1	95	44.7572	1.07417	88.4402	82.3333	6.3634	9.67951e-06	0.00832615	293	99.66	534	XM_003209896.1	PREDICTED: Meleagris gallopavo cell death activator CIDE-3-like (LOC100543168), mRNA	346	89.31	412	XM_003641931.1	PREDICTED: Gallus gallus cell death activator CIDE-3-like (LOC100859733), mRNA	-	-	-	-	-	293	99.6587	534	XM_003209896.1	PREDICTED: Meleagris gallopavo cell death activator CIDE-3-like (LOC100543168), mRNA	GO:0006917	GO:0009987; GO:0044699
Locus_66856_Transcript_6_6_Confidence_0.182_Length_1060	25	406	202.41	26.8543	377.965	14.0747	3.81503	2.13676e-06	0.00269759	823	99.88	1513	XM_003209896.1	PREDICTED: Meleagris gallopavo cell death activator CIDE-3-like (LOC100543168), mRNA	896	93.19	1295	XM_003641931.1	PREDICTED: Gallus gallus cell death activator CIDE-3-like (LOC100859733), mRNA	218	62.39	231	Q96AQ7.1	CIDEC_HUMAN RecName: Full=Cell death activator CIDE-3; AltName: Full=Cell death-inducing DFFA-like effector protein C; AltName: Full=Fat-specific protein FSP27 homolog	823	99.8785	1513	XM_003209896.1	PREDICTED: Meleagris gallopavo cell death activator CIDE-3-like (LOC100543168), mRNA	GO:0006915	GO:0009987; GO:0044699
Locus_66914_Transcript_1_2_Confidence_0.667_Length_497	4	104	50.5577	4.29669	96.8187	22.5333	4.49399	8.66829e-05	0.0482749	-	-	-	-	-	-	-	-	-	-	-	-	-	-	-	482	91.2863	651	CR385495.1	Gallus gallus finished cDNA, clone ChEST379k15	-	-
Locus_6768_Transcript_1_1_Confidence_0.000_Length_2763	14	412	199.295	15.0384	383.551	25.5048	4.67269	4.53947e-08	0.000157102	1611	99.07	2878	XM_003207048.1	PREDICTED: Meleagris gallopavo MAM and LDL-receptor class A domain-containing protein C10orf112-like (LOC100548035), partial mRNA	2079	94.71	3214	XM_418614.3	PREDICTED: Gallus gallus chromosome 2 open reading frame, human C10orf112 (C2H10orf112), mRNA	679	63.48	881	Q5VYJ5.3	CJ112_HUMAN RecName: Full=MAM and LDL-receptor class A domain-containing protein C10orf112	2765	95.0452	4344	KC843480.1	Gallus gallus Diet1 (Diet1) mRNA, complete cds	-	-
Locus_69955_Transcript_1_1_Confidence_0.000_Length_1123	43	1558	748.304	46.1894	1450.42	31.4016	4.97276	1.25084e-10	1.20746e-06	864	100	1596	XM_003203483.1	PREDICTED: Meleagris gallopavo 72 kDa type IV collagenase-like (LOC100543554), mRNA	864	95.14	1363	NM_001006278.1	Gallus gallus matrix metallopeptidase 7 (matrilysin, uterine) (MMP7), mRNA	249	53.01	271	O77656.1	MMP13_BOVIN RecName: Full=Collagenase 3; AltName: Full=Matrix metalloproteinase-13; Short=MMP-13; Flags: Precursor	864	100	1596	XM_003203483.1	PREDICTED: Meleagris gallopavo 72 kDa type IV collagenase-like (LOC100543554), mRNA	GO:0002779; GO:0050829; GO:0050830; GO:0006508; GO:0042127; GO:0042493	GO:0065007; GO:0002376; GO:0051179; GO:0008152; GO:0051704; GO:0050896; GO:0044699
Locus_70060_Transcript_1_6_Confidence_0.571_Length_1108	5	129	62.7317	5.37086	120.092	22.36	4.48285	2.89169e-05	0.0199385	-	-	-	-	-	-	-	-	-	-	-	-	-	-	-	-	-	-	-	-	-	-
Locus_70060_Transcript_4_6_Confidence_0.571_Length_2127	27	402	201.622	29.0027	374.242	12.9037	3.68971	3.87511e-06	0.00405618	-	-	-	-	-	-	-	-	-	-	-	-	-	-	-	-	-	-	-	-	-	-
Locus_70060_Transcript_5_6_Confidence_0.286_Length_2137	30	313	161.806	32.2252	291.387	9.04222	3.17668	6.92638e-05	0.0408532	-	-	-	-	-	-	-	-	-	-	-	-	-	-	-	-	-	-	-	-	-	-
Locus_70917_Transcript_1_2_Confidence_0.750_Length_517	119	4	65.7752	127.827	3.7238	0.0291317	-5.10127	3.56701e-06	0.00394773	-	-	-	-	-	-	-	-	-	-	-	-	-	-	-	-	-	-	-	-	-	-
Locus_7394_Transcript_2_3_Confidence_0.100_Length_222	442	16	244.84	474.784	14.8952	0.0313725	-4.99435	3.28134e-09	1.96605e-05	-	-	-	-	-	-	-	-	-	-	-	-	-	-	-	-	-	-	-	-	-	-
Locus_7438_Transcript_1_1_Confidence_0.000_Length_2064	406	54	243.193	436.114	50.2713	0.115271	-3.1169	3.52463e-05	0.02383	1215	100	2244	XM_003202077.1	PREDICTED: Meleagris gallopavo cathepsin E-A-like (LOC100548118), mRNA	2063	93.75	3081	XM_416090.3	PREDICTED: Gallus gallus cathepsin E-A-like (LOC417848), mRNA	396	52.27	411	Q805F3.1	CATEA_XENLA RecName: Full=Cathepsin E-A; Flags: Precursor	2072	93.7259	3092	XM_416090.4	PREDICTED: Gallus gallus cathepsin E-A-like (LOC417848), mRNA	GO:0006508	GO:0008152
Locus_78873_Transcript_1_1_Confidence_0.000_Length_1729	184	1697	888.734	197.648	1579.82	7.99312	2.99876	1.48655e-05	0.0118486	-	-	-	-	-	-	-	-	-	-	-	-	-	-	-	741	83.1309	675	XM_005506607.1	PREDICTED: Columba livia mucin-1-like (LOC102090400), mRNA	GO:0090305	GO:0009987; GO:0008152
Locus_79287_Transcript_1_2_Confidence_0.451_Length_236	199	20	116.19	213.76	18.619	0.0871022	-3.52115	3.83585e-05	0.0253424	-	-	-	-	-	166	89.76	204	NM_214674.1	Gallus gallus protocadherin gamma subfamily C, 3 (PCDHGC3), mRNA	-	-	-	-	-	166	89.759	204	NM_214674.1	Gallus gallus protocadherin gamma subfamily C, 3 (PCDHGC3), mRNA	-	-
Locus_79287_Transcript_2_2_Confidence_0.294_Length_229	198	19	115.187	212.686	17.688	0.083165	-3.58788	3.03701e-05	0.0208578	-	-	-	-	-	138	92.03	191	NM_214674.1	Gallus gallus protocadherin gamma subfamily C, 3 (PCDHGC3), mRNA	-	-	-	-	-	138	92.029	191	NM_214674.1	Gallus gallus protocadherin gamma subfamily C, 3 (PCDHGC3), mRNA	-	-
Locus_80451_Transcript_1_1_Confidence_1.000_Length_214	11519	1547	6906.78	12373.4	1440.18	0.116393	-3.10292	4.2867e-06	0.00440736	-	-	-	-	-	-	-	-	-	-	-	-	-	-	-	214	96.2617	351	FM165415.2	Gallus gallus 28S rRNA gene, clone GgLSU-1	-	-
Locus_80452_Transcript_1_1_Confidence_1.000_Length_262	8396	1235	5084.24	9018.75	1149.72	0.127481	-2.97164	9.85317e-06	0.00843378	-	-	-	-	-	-	-	-	-	-	-	-	-	-	-	262	97.7099	451	FM165415.2	Gallus gallus 28S rRNA gene, clone GgLSU-1	-	-
Locus_80510_Transcript_1_1_Confidence_1.000_Length_460	44417	8098	27625.2	47711.5	7538.83	0.158009	-2.66193	5.58166e-05	0.0346376	176	99.43	320	XM_003211709.1	PREDICTED: Meleagris gallopavo phosphoserine phosphatase-like (LOC100546058), mRNA	176	97.16	298	NM_001252272.1	Gallus gallus phosphoserine phosphatase (PSPH), mRNA	-	-	-	-	-	244	97.541	418	BX934763.2	Gallus gallus finished cDNA, clone ChEST559f4	GO:0016311; GO:0006564	GO:0009987; GO:0008152
Locus_80902_Transcript_1_1_Confidence_1.000_Length_324	298	4435	2224.43	320.103	4128.76	12.8982	3.6891	1.37358e-07	0.000331486	159	98.74	283	XM_003212723.1	PREDICTED: Meleagris gallopavo apolipoprotein A-IV-like (LOC100542345), mRNA	159	93.08	233	NM_204938.1	Gallus gallus apolipoprotein A-IV (APOA4), mRNA	-	-	-	-	-	159	98.7421	283	XM_003212723.1	PREDICTED: Meleagris gallopavo apolipoprotein A-IV-like (LOC100542345), mRNA	GO:0033344; GO:0042632; GO:0008203; GO:0034378; GO:0034371; GO:0034375; GO:0042744; GO:0002227; GO:0007159; GO:0044240; GO:0034445; GO:0046470; GO:0033700; GO:0010873; GO:0045723; GO:0051006; GO:0010898; GO:0030300; GO:0019430; GO:0006982; GO:0035634; GO:0043691; GO:0034372	GO:0022610; GO:0065007; GO:0071840; GO:0009987; GO:0002376; GO:0051179; GO:0008152; GO:0032501; GO:0050896; GO:0044699
Locus_81125_Transcript_1_1_Confidence_1.000_Length_201	6566	958	3972.43	7053.02	891.849	0.126449	-2.98337	9.50006e-06	0.00821245	-	-	-	-	-	-	-	-	-	-	-	-	-	-	-	201	93.0348	292	XR_203616.1	PREDICTED: Mustela putorius furo uncharacterized LOC101695119 (LOC101695119), misc_RNA	-	-
Locus_81584_Transcript_1_1_Confidence_1.000_Length_882	11547	1408	6857.12	12403.5	1310.78	0.105678	-3.24225	1.80492e-06	0.00237991	-	-	-	-	-	-	-	-	-	-	-	-	-	-	-	283	97.1731	475	XR_297041.1	PREDICTED: Canis lupus familiaris uncharacterized LOC102155798 (LOC102155798), misc_RNA	-	-
Locus_81585_Transcript_1_1_Confidence_1.000_Length_350	23475	2042	13558.6	25216.2	1901	0.075388	-3.72952	7.25331e-08	0.000229148	-	-	-	-	-	-	-	-	-	-	-	-	-	-	-	349	97.9943	606	XR_297041.1	PREDICTED: Canis lupus familiaris uncharacterized LOC102155798 (LOC102155798), misc_RNA	-	-
Locus_81594_Transcript_1_1_Confidence_1.000_Length_305	4309	546	2568.45	4628.61	508.298	0.109817	-3.18683	3.02649e-06	0.00350582	-	-	-	-	-	-	-	-	-	-	-	-	-	-	-	281	89.3238	342	AY859623.1	Anolis carolinensis 28S ribosomal RNA gene, partial sequence	-	-
Locus_81595_Transcript_1_1_Confidence_1.000_Length_216	2196	202	1273.47	2358.88	188.052	0.0797207	-3.6489	2.34875e-07	0.000469094	-	-	-	-	-	-	-	-	-	-	-	-	-	-	-	184	93.4783	270	X59734.1	X.laevis 28S ribosomal RNA gene for 28S rRNA	-	-
Locus_81597_Transcript_1_1_Confidence_1.000_Length_270	2556	262	1494.75	2745.58	243.909	0.0888367	-3.4927	5.64335e-07	0.000980572	-	-	-	-	-	-	-	-	-	-	-	-	-	-	-	253	88.9328	302	AY859623.1	Anolis carolinensis 28S ribosomal RNA gene, partial sequence	-	-
Locus_81599_Transcript_1_1_Confidence_1.000_Length_243	5389	286	3027.48	5788.71	266.252	0.0459949	-4.44238	7.92655e-10	6.6027e-06	-	-	-	-	-	-	-	-	-	-	-	-	-	-	-	244	84.0164	222	X59733.1	X.borealis 28S ribosomal RNA gene for 28S rRNA	-	-
Locus_921_Transcript_1_27_Confidence_0.048_Length_434	139	0	74.655	149.31	0	0	#NAME?	3.23763e-09	1.96605e-05	-	-	-	-	-	437	93.14	638	XM_425514.3	PREDICTED: Gallus gallus alpha-2-macroglobulin-like protein 1-like (LOC427942), mRNA	158	41.14	114	A8K2U0.3	A2ML1_HUMAN RecName: Full=Alpha-2-macroglobulin-like protein 1; AltName: Full=C3 and PZP-like alpha-2-macroglobulin domain-containing protein 9; Flags: Precursor	434	93.7788	652	XM_004938105.1	PREDICTED: Gallus gallus alpha-2-macroglobulin-like 2 (A2ML2), transcript variant X6, mRNA	GO:0052547	GO:0065007
Locus_921_Transcript_10_27_Confidence_0.095_Length_371	107	0	57.4682	114.936	0	0	#NAME?	5.79293e-08	0.00019357	-	-	-	-	-	-	-	-	-	-	-	-	-	-	-	229	94.3231	351	XM_425514.4	PREDICTED: Gallus gallus alpha-2-macroglobulin-like 2 (A2ML2), transcript variant X4, mRNA	-	-
Locus_921_Transcript_11_27_Confidence_0.095_Length_731	340	0	182.609	365.219	0	0	#NAME?	5.47503e-14	1.05703e-09	-	-	-	-	-	391	94.88	612	XM_425514.3	PREDICTED: Gallus gallus alpha-2-macroglobulin-like protein 1-like (LOC427942), mRNA	150	46.67	133	P01023.3	A2MG_HUMAN RecName: Full=Alpha-2-macroglobulin; Short=Alpha-2-M; AltName: Full=C3 and PZP-like alpha-2-macroglobulin domain-containing protein 5; Flags: Precursor	656	94.8171	1024	XM_425514.4	PREDICTED: Gallus gallus alpha-2-macroglobulin-like 2 (A2ML2), transcript variant X4, mRNA	GO:0010951	GO:0065007
Locus_921_Transcript_19_27_Confidence_0.190_Length_1052	335	10	184.579	359.848	9.30949	0.0258706	-5.27254	3.86385e-09	2.17812e-05	-	-	-	-	-	673	94.35	1029	XM_425514.3	PREDICTED: Gallus gallus alpha-2-macroglobulin-like protein 1-like (LOC427942), mRNA	299	49.5	287	A8K2U0.3	A2ML1_HUMAN RecName: Full=Alpha-2-macroglobulin-like protein 1; AltName: Full=C3 and PZP-like alpha-2-macroglobulin domain-containing protein 9; Flags: Precursor	848	94.9292	1328	XM_004938105.1	PREDICTED: Gallus gallus alpha-2-macroglobulin-like 2 (A2ML2), transcript variant X6, mRNA	GO:0052547; GO:0010951	GO:0065007
Locus_921_Transcript_2_27_Confidence_0.190_Length_1015	209	0	112.251	224.502	0	0	#NAME?	2.53259e-11	3.38504e-07	-	-	-	-	-	585	93.5	867	XM_425514.3	PREDICTED: Gallus gallus alpha-2-macroglobulin-like protein 1-like (LOC427942), mRNA	210	43.33	175	A8K2U0.3	A2ML1_HUMAN RecName: Full=Alpha-2-macroglobulin-like protein 1; AltName: Full=C3 and PZP-like alpha-2-macroglobulin domain-containing protein 9; Flags: Precursor	582	93.9863	880	XM_004938105.1	PREDICTED: Gallus gallus alpha-2-macroglobulin-like 2 (A2ML2), transcript variant X6, mRNA	GO:0052547	GO:0065007
Locus_921_Transcript_21_27_Confidence_0.333_Length_1223	229	14	129.509	245.985	13.0333	0.052984	-4.2383	1.46442e-06	0.00201947	-	-	-	-	-	670	97.46	1144	XM_416481.3	PREDICTED: Gallus gallus ribosomal modification protein rimK-like family member B (RIMKLB), mRNA	223	98.21	394	Q9ULI2.2	RIMKB_HUMAN RecName: Full=Beta-citryl-glutamate synthase B; AltName: Full=N-acetyl-aspartyl-glutamate synthetase B; Short=NAAG synthetase B; Short=NAAGS; AltName: Full=Ribosomal protein S6 modification-like protein B	670	97.4627	1144	XM_004938100.1	PREDICTED: Gallus gallus ribosomal modification protein rimK-like family member B (RIMKLB), transcript variant X2, mRNA	GO:0006464	GO:0009987; GO:0008152
Locus_921_Transcript_22_27_Confidence_0.333_Length_1842	740	4	399.306	794.888	3.7238	0.00468468	-7.73783	2.27647e-15	9.29819e-11	-	-	-	-	-	1254	94.66	1941	XM_425514.3	PREDICTED: Gallus gallus alpha-2-macroglobulin-like protein 1-like (LOC427942), mRNA	565	46.02	484	P01023.3	A2MG_HUMAN RecName: Full=Alpha-2-macroglobulin; Short=Alpha-2-M; AltName: Full=C3 and PZP-like alpha-2-macroglobulin domain-containing protein 5; Flags: Precursor	1831	95.03	2878	XM_004938105.1	PREDICTED: Gallus gallus alpha-2-macroglobulin-like 2 (A2ML2), transcript variant X6, mRNA	GO:0010951	GO:0065007
Locus_921_Transcript_24_27_Confidence_0.238_Length_1360	301	6	164.456	323.326	5.5857	0.0172757	-5.85511	8.72982e-10	6.89485e-06	-	-	-	-	-	651	94.16	989	XM_425514.3	PREDICTED: Gallus gallus alpha-2-macroglobulin-like protein 1-like (LOC427942), mRNA	328	46.65	293	A8K2U0.3	A2ML1_HUMAN RecName: Full=Alpha-2-macroglobulin-like protein 1; AltName: Full=C3 and PZP-like alpha-2-macroglobulin domain-containing protein 9; Flags: Precursor	935	94.8663	1461	XM_004938105.1	PREDICTED: Gallus gallus alpha-2-macroglobulin-like 2 (A2ML2), transcript variant X6, mRNA	GO:0052547	GO:0065007
Locus_921_Transcript_27_27_Confidence_0.095_Length_1282	348	9	191.095	373.812	8.37854	0.0224138	-5.47947	1.37856e-09	1.04146e-05	-	-	-	-	-	673	94.35	1029	XM_425514.3	PREDICTED: Gallus gallus alpha-2-macroglobulin-like protein 1-like (LOC427942), mRNA	321	48.6	298	A8K2U0.3	A2ML1_HUMAN RecName: Full=Alpha-2-macroglobulin-like protein 1; AltName: Full=C3 and PZP-like alpha-2-macroglobulin domain-containing protein 9; Flags: Precursor	933	94.9625	1463	XM_004938105.1	PREDICTED: Gallus gallus alpha-2-macroglobulin-like 2 (A2ML2), transcript variant X6, mRNA	GO:0052547	GO:0065007
Locus_921_Transcript_3_27_Confidence_0.048_Length_242	105	0	56.394	112.788	0	0	#NAME?	7.07297e-08	0.000227588	-	-	-	-	-	242	96.28	398	XM_425514.3	PREDICTED: Gallus gallus alpha-2-macroglobulin-like protein 1-like (LOC427942), mRNA	-	-	-	-	-	242	96.281	398	XM_425514.4	PREDICTED: Gallus gallus alpha-2-macroglobulin-like 2 (A2ML2), transcript variant X4, mRNA	GO:0052547	GO:0065007
Locus_921_Transcript_4_27_Confidence_0.286_Length_1658	515	1	277.065	553.199	0.930949	0.00168285	-9.21488	2.67563e-15	9.29819e-11	-	-	-	-	-	607	95.22	961	XM_425514.3	PREDICTED: Gallus gallus alpha-2-macroglobulin-like protein 1-like (LOC427942), mRNA	220	46.82	193	P01023.3	A2MG_HUMAN RecName: Full=Alpha-2-macroglobulin; Short=Alpha-2-M; AltName: Full=C3 and PZP-like alpha-2-macroglobulin domain-containing protein 5; Flags: Precursor	665	95.188	1051	XM_425514.4	PREDICTED: Gallus gallus alpha-2-macroglobulin-like 2 (A2ML2), transcript variant X4, mRNA	GO:0010951	GO:0065007
Locus_921_Transcript_5_27_Confidence_0.333_Length_1872	585	1	314.661	628.391	0.930949	0.00148148	-9.39874	5.27135e-16	3.22121e-11	-	-	-	-	-	607	95.22	961	XM_425514.3	PREDICTED: Gallus gallus alpha-2-macroglobulin-like protein 1-like (LOC427942), mRNA	220	46.82	193	P01023.3	A2MG_HUMAN RecName: Full=Alpha-2-macroglobulin; Short=Alpha-2-M; AltName: Full=C3 and PZP-like alpha-2-macroglobulin domain-containing protein 5; Flags: Precursor	872	95.0688	1373	XM_425514.4	PREDICTED: Gallus gallus alpha-2-macroglobulin-like 2 (A2ML2), transcript variant X4, mRNA	GO:0010951	GO:0065007
Locus_921_Transcript_6_27_Confidence_0.333_Length_1469	614	1	330.236	659.542	0.930949	0.00141151	-9.46855	2.8465e-16	3.22121e-11	-	-	-	-	-	1188	94.36	1820	XM_425514.3	PREDICTED: Gallus gallus alpha-2-macroglobulin-like protein 1-like (LOC427942), mRNA	435	42.76	343	P01023.3	A2MG_HUMAN RecName: Full=Alpha-2-macroglobulin; Short=Alpha-2-M; AltName: Full=C3 and PZP-like alpha-2-macroglobulin domain-containing protein 5; Flags: Precursor	1450	94.6207	2244	XM_004938105.1	PREDICTED: Gallus gallus alpha-2-macroglobulin-like 2 (A2ML2), transcript variant X6, mRNA	GO:0010951	GO:0065007
Locus_921_Transcript_7_27_Confidence_0.190_Length_1308	381	0	204.63	409.26	0	0	#NAME?	1.26734e-14	2.75262e-10	-	-	-	-	-	607	95.22	961	XM_425514.3	PREDICTED: Gallus gallus alpha-2-macroglobulin-like protein 1-like (LOC427942), mRNA	220	46.82	193	P01023.3	A2MG_HUMAN RecName: Full=Alpha-2-macroglobulin; Short=Alpha-2-M; AltName: Full=C3 and PZP-like alpha-2-macroglobulin domain-containing protein 5; Flags: Precursor	872	95.0688	1373	XM_425514.4	PREDICTED: Gallus gallus alpha-2-macroglobulin-like 2 (A2ML2), transcript variant X4, mRNA	GO:0010951	GO:0065007
Locus_921_Transcript_8_27_Confidence_0.190_Length_905	394	0	211.612	423.224	0	0	#NAME?	8.22667e-15	2.04206e-10	-	-	-	-	-	629	95.23	996	XM_425514.3	PREDICTED: Gallus gallus alpha-2-macroglobulin-like protein 1-like (LOC427942), mRNA	226	47.79	204	P01023.3	A2MG_HUMAN RecName: Full=Alpha-2-macroglobulin; Short=Alpha-2-M; AltName: Full=C3 and PZP-like alpha-2-macroglobulin domain-containing protein 5; Flags: Precursor	894	95.0783	1408	XM_425514.4	PREDICTED: Gallus gallus alpha-2-macroglobulin-like 2 (A2ML2), transcript variant X4, mRNA	GO:0010951	GO:0065007
Locus_921_Transcript_9_27_Confidence_0.048_Length_240	83	0	44.5782	89.1563	0	0	#NAME?	7.66186e-07	0.00124421	-	-	-	-	-	-	-	-	-	-	-	-	-	-	-	229	94.3231	351	XM_425514.4	PREDICTED: Gallus gallus alpha-2-macroglobulin-like 2 (A2ML2), transcript variant X4, mRNA	-	-
Locus_9541_Transcript_1_4_Confidence_0.400_Length_1996	365	11	201.157	392.073	10.2404	0.0261187	-5.25877	2.57925e-09	1.72371e-05	-	-	-	-	-	1441	93.41	2132	XM_417473.3	PREDICTED: Gallus gallus WAP four-disulfide core domain 8 (WFDC8), mRNA	201	36.32	135	Q4KUS1.1	WFDC8_MOUSE RecName: Full=WAP four-disulfide core domain protein 8; AltName: Full=Putative protease inhibitor WAP8C	830	94.3373	1273	XM_004947277.1	PREDICTED: Gallus gallus uncharacterized LOC101749702 (LOC101749702), mRNA	GO:0010466	GO:0065007
Locus_9541_Transcript_2_4_Confidence_0.600_Length_2111	468	18	259.735	502.713	16.7571	0.0333333	-4.90689	3.88599e-09	2.17812e-05	-	-	-	-	-	1441	93.41	2132	XM_417473.3	PREDICTED: Gallus gallus WAP four-disulfide core domain 8 (WFDC8), mRNA	201	36.32	135	Q4KUS1.1	WFDC8_MOUSE RecName: Full=WAP four-disulfide core domain protein 8; AltName: Full=Putative protease inhibitor WAP8C	830	94.3373	1273	XM_004947277.1	PREDICTED: Gallus gallus uncharacterized LOC101749702 (LOC101749702), mRNA	GO:0010466	GO:0065007
Locus_9541_Transcript_3_4_Confidence_0.000_Length_1931	329	11	181.822	353.403	10.2404	0.0289767	-5.10896	8.21487e-09	4.07826e-05	-	-	-	-	-	1400	93.29	2061	XM_417473.3	PREDICTED: Gallus gallus WAP four-disulfide core domain 8 (WFDC8), mRNA	201	36.32	135	Q4KUS1.1	WFDC8_MOUSE RecName: Full=WAP four-disulfide core domain protein 8; AltName: Full=Putative protease inhibitor WAP8C	830	94.3373	1273	XM_004947277.1	PREDICTED: Gallus gallus uncharacterized LOC101749702 (LOC101749702), mRNA	GO:0010466	GO:0065007
Locus_9859_Transcript_1_1_Confidence_0.000_Length_464	4	119	57.5398	4.29669	110.783	25.7833	4.68837	2.82523e-05	0.0195579	-	-	-	-	-	-	-	-	-	-	-	-	-	-	-	284	91.5493	392	AC091726.2	Gallus gallus clone WAG-126P17, complete sequence	-	-

## Sheet: PB vs CNTL
Transcript ID	HTSeq Counts		DESeq Differential Expression Analysis							BLAST Annotation UMD 2.01					BLAST Annotation Galgal 4.0					BLAST Annotation SwissProt					BLAST Annotation NR					Biological Process GO Terms
	CNTL	PB	Base Mean	Base Mean CNTL	Base Mean PB	Fold Change	Log2 Fold Change	p-value	q-value	Hit Length	Identity (%)	Bit Score	Reference ID	Description	Hit Length	Identity (%)	Bit Score	Reference ID	Description	Hit Length	Identity (%)	Bit Score	Reference ID	Description	Hit Length	Identity (%)	Bit Score	Reference ID	Description	GO Hit IDs	GO Level 2 Parent IDs
Locus_10653_Transcript_1_1_Confidence_0.000_Length_1132	112	21	84.4412	153.567	15.3158	0.099734	-3.32577	2.43731e-05	0.0253793	-	-	-	-	-	-	-	-	-	-	-	-	-	-	-	1161	88.8028	1382	AC187590.3	Gallus gallus BAC clone CH261-150P15 from chromosome z, complete sequence	-	-
Locus_108_Transcript_10_194_Confidence_0.024_Length_515	212	3204	1313.72	290.68	2336.76	8.03894	3.00701	1.03354e-08	2.64302e-05	515	99.61	942	XM_003212723.1	PREDICTED: Meleagris gallopavo apolipoprotein A-IV-like (LOC100542345), mRNA	515	96.12	841	NM_204938.1	Gallus gallus apolipoprotein A-IV (APOA4), mRNA	148	51.35	154	P33621.1	APOA4_MACFA RecName: Full=Apolipoprotein A-IV; Short=Apo-AIV; Short=ApoA-IV; AltName: Full=Apolipoprotein A4; Flags: Precursor	515	99.6117	942	XM_003212723.1	PREDICTED: Meleagris gallopavo apolipoprotein A-IV-like (LOC100542345), mRNA	GO:0033344; GO:0042632; GO:0008203; GO:0034378; GO:0034371; GO:0034375; GO:0042744; GO:0002227; GO:0007159; GO:0044240; GO:0034445; GO:0046470; GO:0033700; GO:0010873; GO:0045723; GO:0051006; GO:0010898; GO:0030300; GO:0019430; GO:0006982; GO:0035634; GO:0043691; GO:0034372	GO:0022610; GO:0065007; GO:0071840; GO:0009987; GO:0002376; GO:0051179; GO:0008152; GO:0032501; GO:0050896; GO:0044699
Locus_108_Transcript_11_194_Confidence_0.012_Length_263	59	1550	605.675	80.8967	1130.45	13.974	3.80468	3.70989e-11	1.29026e-07	263	99.24	475	XM_003212723.1	PREDICTED: Meleagris gallopavo apolipoprotein A-IV-like (LOC100542345), mRNA	263	93.54	392	NM_204938.1	Gallus gallus apolipoprotein A-IV (APOA4), mRNA	-	-	-	-	-	263	99.2395	475	XM_003212723.1	PREDICTED: Meleagris gallopavo apolipoprotein A-IV-like (LOC100542345), mRNA	GO:0033344; GO:0042632; GO:0008203; GO:0042744; GO:0002227; GO:0007159; GO:0044240; GO:0034445; GO:0046470; GO:0033700; GO:0010873; GO:0045723; GO:0051006; GO:0010898; GO:0065005; GO:0030300; GO:0019430; GO:0006982; GO:0035634; GO:0043691; GO:0034372	GO:0022610; GO:0065007; GO:0071840; GO:0009987; GO:0002376; GO:0051179; GO:0008152; GO:0032501; GO:0050896; GO:0044699
Locus_108_Transcript_12_194_Confidence_0.026_Length_353	136	3180	1252.86	186.474	2319.25	12.4374	3.63662	1.86592e-11	7.20639e-08	353	99.43	641	XM_003212723.1	PREDICTED: Meleagris gallopavo apolipoprotein A-IV-like (LOC100542345), mRNA	353	94.33	542	NM_204938.1	Gallus gallus apolipoprotein A-IV (APOA4), mRNA	-	-	-	-	-	353	99.4334	641	XM_003212723.1	PREDICTED: Meleagris gallopavo apolipoprotein A-IV-like (LOC100542345), mRNA	GO:0033344; GO:0042632; GO:0008203; GO:0034378; GO:0034371; GO:0034375; GO:0042744; GO:0002227; GO:0007159; GO:0044240; GO:0034445; GO:0046470; GO:0033700; GO:0007603; GO:0010873; GO:0045723; GO:0051006; GO:0010898; GO:0030300; GO:0019430; GO:0006982; GO:0035634; GO:0001523; GO:0043691; GO:0034372	GO:0022610; GO:0065007; GO:0071840; GO:0009987; GO:0002376; GO:0051179; GO:0008152; GO:0032501; GO:0050896; GO:0023052; GO:0044699
Locus_108_Transcript_13_194_Confidence_0.011_Length_230	44	1521	584.817	60.3298	1109.3	18.3873	4.20064	1.13825e-12	6.38501e-09	230	99.13	414	XM_003212723.1	PREDICTED: Meleagris gallopavo apolipoprotein A-IV-like (LOC100542345), mRNA	230	93.91	348	NM_204938.1	Gallus gallus apolipoprotein A-IV (APOA4), mRNA	-	-	-	-	-	230	99.1304	414	XM_003212723.1	PREDICTED: Meleagris gallopavo apolipoprotein A-IV-like (LOC100542345), mRNA	GO:0033344; GO:0042632; GO:0008203; GO:0034378; GO:0034371; GO:0034375; GO:0042744; GO:0002227; GO:0007159; GO:0044240; GO:0034445; GO:0046470; GO:0033700; GO:0007603; GO:0010873; GO:0045723; GO:0051006; GO:0010898; GO:0030300; GO:0019430; GO:0006982; GO:0035634; GO:0001523; GO:0043691; GO:0034372	GO:0022610; GO:0065007; GO:0071840; GO:0009987; GO:0002376; GO:0051179; GO:0008152; GO:0032501; GO:0050896; GO:0023052; GO:0044699
Locus_108_Transcript_14_194_Confidence_0.021_Length_249	38	984	384.879	52.103	717.656	13.7738	3.78385	4.01319e-10	1.24619e-06	203	99.51	370	XM_003212723.1	PREDICTED: Meleagris gallopavo apolipoprotein A-IV-like (LOC100542345), mRNA	203	94.58	315	NM_204938.1	Gallus gallus apolipoprotein A-IV (APOA4), mRNA	-	-	-	-	-	203	99.5074	370	XM_003212723.1	PREDICTED: Meleagris gallopavo apolipoprotein A-IV-like (LOC100542345), mRNA	GO:0033344; GO:0042632; GO:0008203; GO:0042744; GO:0002227; GO:0007159; GO:0044240; GO:0034445; GO:0046470; GO:0033700; GO:0010873; GO:0045723; GO:0051006; GO:0010898; GO:0065005; GO:0030300; GO:0019430; GO:0006982; GO:0035634; GO:0043691; GO:0034372	GO:0022610; GO:0065007; GO:0071840; GO:0009987; GO:0002376; GO:0051179; GO:0008152; GO:0032501; GO:0050896; GO:0044699
Locus_108_Transcript_149_194_Confidence_0.050_Length_970	613	7686	3223.05	840.503	5605.59	6.66933	2.73754	6.29344e-08	0.00013511	415	99.52	758	XM_003212723.1	PREDICTED: Meleagris gallopavo apolipoprotein A-IV-like (LOC100542345), mRNA	415	95.9	673	NM_204938.1	Gallus gallus apolipoprotein A-IV (APOA4), mRNA	137	50.36	140	P33621.1	APOA4_MACFA RecName: Full=Apolipoprotein A-IV; Short=Apo-AIV; Short=ApoA-IV; AltName: Full=Apolipoprotein A4; Flags: Precursor	415	99.5181	758	XM_003212723.1	PREDICTED: Meleagris gallopavo apolipoprotein A-IV-like (LOC100542345), mRNA	GO:0033344; GO:0042632; GO:0008203; GO:0034378; GO:0034371; GO:0034375; GO:0042744; GO:0002227; GO:0007159; GO:0044240; GO:0034445; GO:0046470; GO:0033700; GO:0010873; GO:0045723; GO:0051006; GO:0010898; GO:0030300; GO:0019430; GO:0006982; GO:0035634; GO:0043691; GO:0034372	GO:0022610; GO:0065007; GO:0071840; GO:0009987; GO:0002376; GO:0051179; GO:0008152; GO:0032501; GO:0050896; GO:0044699
Locus_108_Transcript_150_194_Confidence_0.038_Length_660	558	6225	2652.57	765.091	4540.05	5.934	2.569	3.63785e-07	0.00063899	370	99.73	678	XM_003212723.1	PREDICTED: Meleagris gallopavo apolipoprotein A-IV-like (LOC100542345), mRNA	370	94.05	562	NM_204938.1	Gallus gallus apolipoprotein A-IV (APOA4), mRNA	-	-	-	-	-	370	99.7297	678	XM_003212723.1	PREDICTED: Meleagris gallopavo apolipoprotein A-IV-like (LOC100542345), mRNA	GO:0033344; GO:0042632; GO:0008203; GO:0034378; GO:0034371; GO:0034375; GO:0042744; GO:0002227; GO:0007159; GO:0044240; GO:0034445; GO:0046470; GO:0033700; GO:0007603; GO:0010873; GO:0045723; GO:0051006; GO:0010898; GO:0030300; GO:0019430; GO:0006982; GO:0035634; GO:0001523; GO:0043691; GO:0034372	GO:0022610; GO:0065007; GO:0071840; GO:0009987; GO:0002376; GO:0051179; GO:0008152; GO:0032501; GO:0050896; GO:0044699
Locus_108_Transcript_181_194_Confidence_0.030_Length_1066	321	4351	1806.71	440.133	3173.29	7.20985	2.84997	3.24194e-08	7.51673e-05	626	96.17	1003	XM_003212723.1	PREDICTED: Meleagris gallopavo apolipoprotein A-IV-like (LOC100542345), mRNA	662	91.39	883	NM_204938.1	Gallus gallus apolipoprotein A-IV (APOA4), mRNA	100	57	105	P33621.1	APOA4_MACFA RecName: Full=Apolipoprotein A-IV; Short=Apo-AIV; Short=ApoA-IV; AltName: Full=Apolipoprotein A4; Flags: Precursor	626	96.1661	1003	XM_003212723.1	PREDICTED: Meleagris gallopavo apolipoprotein A-IV-like (LOC100542345), mRNA	GO:0033344; GO:0042632; GO:0008203; GO:0034378; GO:0034371; GO:0034375; GO:0042744; GO:0002227; GO:0007159; GO:0044240; GO:0034445; GO:0046470; GO:0033700; GO:0010873; GO:0045723; GO:0051006; GO:0010898; GO:0030300; GO:0019430; GO:0006982; GO:0035634; GO:0043691; GO:0034372	GO:0022610; GO:0065007; GO:0071840; GO:0009987; GO:0002376; GO:0051179; GO:0008152; GO:0032501; GO:0050896; GO:0044699
Locus_108_Transcript_4_194_Confidence_0.024_Length_636	506	4647	2041.48	693.792	3389.17	4.885	2.28836	5.52942e-06	0.00701849	349	99.71	641	XM_003212723.1	PREDICTED: Meleagris gallopavo apolipoprotein A-IV-like (LOC100542345), mRNA	385	93.77	575	NM_204938.1	Gallus gallus apolipoprotein A-IV (APOA4), mRNA	100	59	108	O46409.1	APOA4_PIG RecName: Full=Apolipoprotein A-IV; Short=Apo-AIV; Short=ApoA-IV; AltName: Full=Apolipoprotein A4; Flags: Precursor	349	99.7135	641	XM_003212723.1	PREDICTED: Meleagris gallopavo apolipoprotein A-IV-like (LOC100542345), mRNA	GO:0033344; GO:0042632; GO:0008203; GO:0042744; GO:0002227; GO:0007159; GO:0044240; GO:0034445; GO:0046470; GO:0033700; GO:0010873; GO:0045723; GO:0051006; GO:0010898; GO:0065005; GO:0030300; GO:0019430; GO:0006982; GO:0035634; GO:0043691; GO:0034372	GO:0022610; GO:0065007; GO:0071840; GO:0009987; GO:0002376; GO:0051179; GO:0008152; GO:0032501; GO:0050896; GO:0044699
Locus_108_Transcript_5_194_Confidence_0.014_Length_521	186	2248	947.276	255.03	1639.52	6.42873	2.68453	3.53971e-07	0.000628096	270	99.63	494	XM_003212723.1	PREDICTED: Meleagris gallopavo apolipoprotein A-IV-like (LOC100542345), mRNA	306	93.46	451	NM_204938.1	Gallus gallus apolipoprotein A-IV (APOA4), mRNA	-	-	-	-	-	270	99.6296	494	XM_003212723.1	PREDICTED: Meleagris gallopavo apolipoprotein A-IV-like (LOC100542345), mRNA	GO:0033344; GO:0042632; GO:0008203; GO:0042744; GO:0002227; GO:0007159; GO:0044240; GO:0034445; GO:0046470; GO:0033700; GO:0010873; GO:0045723; GO:0051006; GO:0010898; GO:0065005; GO:0030300; GO:0019430; GO:0006982; GO:0035634; GO:0043691; GO:0034372	GO:0022610; GO:0065007; GO:0071840; GO:0009987; GO:0002376; GO:0051179; GO:0008152; GO:0032501; GO:0050896; GO:0044699
Locus_108_Transcript_6_194_Confidence_0.014_Length_545	175	2287	953.957	239.948	1667.97	6.95137	2.7973	1.26159e-07	0.000243758	270	99.63	494	XM_003212723.1	PREDICTED: Meleagris gallopavo apolipoprotein A-IV-like (LOC100542345), mRNA	306	93.46	451	NM_204938.1	Gallus gallus apolipoprotein A-IV (APOA4), mRNA	-	-	-	-	-	270	99.6296	494	XM_003212723.1	PREDICTED: Meleagris gallopavo apolipoprotein A-IV-like (LOC100542345), mRNA	GO:0033344; GO:0042632; GO:0008203; GO:0034378; GO:0034371; GO:0034375; GO:0042744; GO:0002227; GO:0007159; GO:0044240; GO:0034445; GO:0046470; GO:0033700; GO:0010873; GO:0045723; GO:0051006; GO:0010898; GO:0030300; GO:0019430; GO:0006982; GO:0035634; GO:0043691; GO:0034372	GO:0022610; GO:0065007; GO:0071840; GO:0009987; GO:0002376; GO:0051179; GO:0008152; GO:0032501; GO:0050896; GO:0044699
Locus_108_Transcript_7_194_Confidence_0.007_Length_312	70	1537	608.476	95.9792	1120.97	11.6793	3.54589	3.96511e-10	1.24619e-06	312	99.36	568	XM_003212723.1	PREDICTED: Meleagris gallopavo apolipoprotein A-IV-like (LOC100542345), mRNA	308	95.78	497	NM_204938.1	Gallus gallus apolipoprotein A-IV (APOA4), mRNA	102	53.92	113	P06727.3	APOA4_HUMAN RecName: Full=Apolipoprotein A-IV; Short=Apo-AIV; Short=ApoA-IV; AltName: Full=Apolipoprotein A4; Flags: Precursor	312	99.359	568	XM_003212723.1	PREDICTED: Meleagris gallopavo apolipoprotein A-IV-like (LOC100542345), mRNA	GO:0033344; GO:0042632; GO:0008203; GO:0034378; GO:0034371; GO:0034375; GO:0042744; GO:0002227; GO:0007159; GO:0044240; GO:0034445; GO:0046470; GO:0033700; GO:0007603; GO:0010873; GO:0045723; GO:0051006; GO:0010898; GO:0030300; GO:0019430; GO:0006982; GO:0035634; GO:0001523; GO:0043691; GO:0034372	GO:0022610; GO:0065007; GO:0071840; GO:0009987; GO:0002376; GO:0051179; GO:0008152; GO:0032501; GO:0050896; GO:0023052; GO:0044699
Locus_108_Transcript_8_194_Confidence_0.011_Length_351	67	1747	682.998	91.8658	1274.13	13.8695	3.79384	2.50671e-11	9.08131e-08	351	99.43	640	XM_003212723.1	PREDICTED: Meleagris gallopavo apolipoprotein A-IV-like (LOC100542345), mRNA	348	94.83	544	NM_204938.1	Gallus gallus apolipoprotein A-IV (APOA4), mRNA	114	54.39	127	P06727.3	APOA4_HUMAN RecName: Full=Apolipoprotein A-IV; Short=Apo-AIV; Short=ApoA-IV; AltName: Full=Apolipoprotein A4; Flags: Precursor	351	99.4302	640	XM_003212723.1	PREDICTED: Meleagris gallopavo apolipoprotein A-IV-like (LOC100542345), mRNA	GO:0033344; GO:0042632; GO:0008203; GO:0034378; GO:0034371; GO:0034375; GO:0042744; GO:0002227; GO:0007159; GO:0044240; GO:0034445; GO:0046470; GO:0033700; GO:0007603; GO:0010873; GO:0045723; GO:0051006; GO:0010898; GO:0030300; GO:0019430; GO:0006982; GO:0035634; GO:0001523; GO:0043691; GO:0034372	GO:0022610; GO:0065007; GO:0071840; GO:0009987; GO:0002376; GO:0051179; GO:0008152; GO:0032501; GO:0050896; GO:0023052; GO:0044699
Locus_108_Transcript_9_194_Confidence_0.007_Length_364	46	1353	524.924	63.072	986.777	15.6452	3.96765	1.64022e-11	6.63314e-08	347	99.14	627	XM_003212723.1	PREDICTED: Meleagris gallopavo apolipoprotein A-IV-like (LOC100542345), mRNA	347	95.39	553	NM_204938.1	Gallus gallus apolipoprotein A-IV (APOA4), mRNA	116	46.55	113	P33621.1	APOA4_MACFA RecName: Full=Apolipoprotein A-IV; Short=Apo-AIV; Short=ApoA-IV; AltName: Full=Apolipoprotein A4; Flags: Precursor	347	99.1354	627	XM_003212723.1	PREDICTED: Meleagris gallopavo apolipoprotein A-IV-like (LOC100542345), mRNA	GO:0033344; GO:0042632; GO:0008203; GO:0042744; GO:0002227; GO:0007159; GO:0044240; GO:0034445; GO:0046470; GO:0033700; GO:0010873; GO:0045723; GO:0051006; GO:0010898; GO:0065005; GO:0030300; GO:0019430; GO:0006982; GO:0035634; GO:0043691; GO:0034372	GO:0022610; GO:0065007; GO:0071840; GO:0009987; GO:0002376; GO:0051179; GO:0008152; GO:0032501; GO:0050896; GO:0044699
Locus_10915_Transcript_1_1_Confidence_0.000_Length_428	66	3	46.3413	90.4946	2.18797	0.0241779	-5.37016	2.24111e-06	0.00327492	266	99.62	486	XM_003202499.1	PREDICTED: Meleagris gallopavo poly(U)-specific endoribonuclease-A-like (LOC100550526), mRNA	426	93.43	632	XM_416446.3	PREDICTED: Gallus gallus poly(U)-specific endoribonuclease-A-like (LOC418221), mRNA	90	63.33	114	Q8JFY9.1	ENDUA_XENLA RecName: Full=Poly(U)-specific endoribonuclease-A; AltName: Full=Protein endoU-A; AltName: Full=Uridylate-specific endoribonuclease-A; AltName: Full=XendoU-A	426	93.4272	632	XM_416446.4	PREDICTED: Gallus gallus poly(U)-specific endoribonuclease-A-like (LOC418221), transcript variant X3, mRNA	GO:0043144	GO:0009987; GO:0008152
Locus_1139_Transcript_6_9_Confidence_0.167_Length_276	26	347	144.363	35.6494	253.076	7.09902	2.82762	3.57035e-05	0.0337425	-	-	-	-	-	-	-	-	-	-	75	84	142	Q8BG60.1	TXNIP_MOUSE RecName: Full=Thioredoxin-interacting protein; AltName: Full=Vitamin D3 up-regulated protein 1	219	89.9543	279	XM_005430311.1	PREDICTED: Geospiza fortis thioredoxin interacting protein (TXNIP), mRNA	GO:0007049; GO:0071228; GO:0045087; GO:0030216; GO:0043086; GO:0051782; GO:0035872; GO:0048008; GO:0043065; GO:0006606; GO:0042127; GO:0006355; GO:0051592; GO:0042493; GO:0032355; GO:0009749; GO:0042542; GO:0009612; GO:0032570	GO:0065007; GO:0009987; GO:0032502; GO:0002376; GO:0051179; GO:0032501; GO:0050896; GO:0023052; GO:0044699
Locus_1139_Transcript_8_9_Confidence_0.250_Length_584	35	427	179.706	47.9896	311.422	6.48936	2.69808	3.01326e-05	0.0306426	-	-	-	-	-	-	-	-	-	-	75	84	142	Q8BG60.1	TXNIP_MOUSE RecName: Full=Thioredoxin-interacting protein; AltName: Full=Vitamin D3 up-regulated protein 1	219	89.9543	279	XM_005430311.1	PREDICTED: Geospiza fortis thioredoxin interacting protein (TXNIP), mRNA	GO:0007049; GO:0071228; GO:0045087; GO:0030216; GO:0043086; GO:0051782; GO:0035872; GO:0048008; GO:0043065; GO:0006606; GO:0042127; GO:0006355; GO:0051592; GO:0042493; GO:0032355; GO:0009749; GO:0042542; GO:0009612; GO:0032570	GO:0065007; GO:0009987; GO:0032502; GO:0002376; GO:0051179; GO:0032501; GO:0050896; GO:0023052; GO:0044699
Locus_121_Transcript_13_18_Confidence_0.011_Length_348	110	1109	479.823	150.824	808.821	5.36267	2.42295	1.06818e-05	0.0123013	-	-	-	-	-	-	-	-	-	-	-	-	-	-	-	-	-	-	-	-	-	-
Locus_121_Transcript_15_18_Confidence_0.006_Length_231	12	304	119.084	16.4536	221.715	13.4752	3.75223	9.47665e-07	0.00149812	-	-	-	-	-	-	-	-	-	-	-	-	-	-	-	-	-	-	-	-	-	-
Locus_121_Transcript_16_18_Confidence_0.009_Length_248	12	322	125.648	16.4536	234.843	14.273	3.83522	4.36627e-07	0.000751751	-	-	-	-	-	-	-	-	-	-	-	-	-	-	-	-	-	-	-	-	-	-
Locus_14767_Transcript_3_11_Confidence_0.333_Length_210	46	1	31.9007	63.072	0.729325	0.0115634	-6.43429	1.35817e-05	0.0153683	-	-	-	-	-	-	-	-	-	-	-	-	-	-	-	-	-	-	-	-	GO:0030036	GO:0071840; GO:0009987; GO:0044699
Locus_14767_Transcript_4_11_Confidence_0.333_Length_233	35	0	23.9948	47.9896	0	0	#NAME?	3.82517e-05	0.0353816	-	-	-	-	-	-	-	-	-	-	-	-	-	-	-	-	-	-	-	-	GO:0035023; GO:0007165; GO:0030036	GO:0071840; GO:0065007; GO:0009987; GO:0050896; GO:0023052; GO:0044699
Locus_1498_Transcript_1_1_Confidence_0.000_Length_1268	507	146	400.822	695.163	106.481	0.153175	-2.70675	1.62391e-06	0.00243438	578	100	1068	XM_003214073.1	PREDICTED: Meleagris gallopavo lysophosphatidic acid receptor 2-like (LOC100550166), partial mRNA	1086	95.12	1718	NM_001115081.1	Gallus gallus lysophosphatidic acid receptor 2 (LPAR2), mRNA	349	68.19	479	Q95KH4.1	LPAR2_MACFA RecName: Full=Lysophosphatidic acid receptor 2; Short=LPA receptor 2; Short=LPA-2; AltName: Full=Lysophosphatidic acid receptor Edg-4	1086	95.1197	1718	NM_001115081.1	Gallus gallus lysophosphatidic acid receptor 2 (LPAR2), mRNA	GO:0000187; GO:0007202; GO:0007204; GO:0007186; GO:0043410; GO:0035025	GO:0065007; GO:0009987; GO:0050896; GO:0023052; GO:0044699
Locus_15056_Transcript_1_1_Confidence_0.000_Length_1118	1	119	44.0804	1.37113	86.7897	63.2979	5.98409	1.04861e-05	0.0121565	-	-	-	-	-	-	-	-	-	-	-	-	-	-	-	-	-	-	-	-	-	-
Locus_1558_Transcript_2_8_Confidence_0.057_Length_338	126	4	87.8399	172.762	2.9173	0.0168862	-5.88801	4.85971e-10	1.45703e-06	-	-	-	-	-	-	-	-	-	-	-	-	-	-	-	-	-	-	-	-	-	-
Locus_1558_Transcript_3_8_Confidence_0.068_Length_369	233	7	162.289	319.474	5.10527	0.0159803	-5.96756	1.00082e-13	6.45041e-10	-	-	-	-	-	-	-	-	-	-	-	-	-	-	-	-	-	-	-	-	-	-
Locus_1558_Transcript_4_8_Confidence_0.125_Length_511	300	6	207.858	411.339	4.37595	0.0106383	-6.55459	1.74449e-16	1.78444e-12	-	-	-	-	-	-	-	-	-	-	-	-	-	-	-	-	-	-	-	-	-	-
Locus_1558_Transcript_5_8_Confidence_0.125_Length_486	214	2	147.44	293.422	1.45865	0.00497117	-7.6522	1.08378e-15	9.91907e-12	-	-	-	-	-	-	-	-	-	-	-	-	-	-	-	-	-	-	-	-	-	-
Locus_1558_Transcript_6_8_Confidence_0.102_Length_391	159	5	110.828	218.01	3.64662	0.0167269	-5.90169	2.26205e-11	8.36929e-08	-	-	-	-	-	-	-	-	-	-	-	-	-	-	-	-	-	-	-	-	-	-
Locus_1558_Transcript_7_8_Confidence_0.102_Length_223	77	2	53.5179	105.577	1.45865	0.013816	-6.17752	9.72883e-08	0.000194458	-	-	-	-	-	-	-	-	-	-	-	-	-	-	-	-	-	-	-	-	-	-
Locus_1558_Transcript_8_8_Confidence_0.080_Length_266	99	1	68.2356	135.742	0.729325	0.00537288	-7.54009	4.55534e-10	1.38973e-06	-	-	-	-	-	-	-	-	-	-	-	-	-	-	-	-	-	-	-	-	-	-
Locus_16123_Transcript_1_1_Confidence_0.000_Length_888	0	172	62.7219	0	125.444	Inf	Inf	1.78288e-08	4.25508e-05	-	-	-	-	-	-	-	-	-	-	-	-	-	-	-	-	-	-	-	-	-	-
Locus_1626_Transcript_1_3_Confidence_0.667_Length_336	16	264	107.24	21.9381	192.542	8.7766	3.13366	3.20824e-05	0.0322482	-	-	-	-	-	-	-	-	-	-	-	-	-	-	-	132	92.4242	185	XM_005479281.1	PREDICTED: Zonotrichia albicollis CCAAT/enhancer binding protein (C/EBP), delta (CEBPD), mRNA	-	-
Locus_1875_Transcript_10_12_Confidence_0.214_Length_389	2	303	111.864	2.74226	220.985	80.5851	6.33244	1.64168e-10	5.48997e-07	-	-	-	-	-	-	-	-	-	-	-	-	-	-	-	154	90.9091	207	AF331669.1	Dromaius novaehollandiae lysosomal alpha-N-acetyl glucosaminidase gene, complete cds	-	-
Locus_1875_Transcript_5_12_Confidence_0.214_Length_398	2	395	145.413	2.74226	288.083	105.053	6.71498	1.62763e-12	7.86207e-09	-	-	-	-	-	351	86.61	387	NM_001002856.1	Gallus gallus ISG12-1 protein-like (IFI27L2), mRNA	-	-	-	-	-	351	86.6097	387	NM_001002856.1	Gallus gallus interferon, alpha-inducible protein 27-like 2 (IFI27L2), mRNA	-	-
Locus_1875_Transcript_6_12_Confidence_0.214_Length_397	4	306	114.329	5.48452	223.173	40.6915	5.34666	1.98596e-09	5.5701e-06	-	-	-	-	-	351	86.61	387	NM_001002856.1	Gallus gallus ISG12-1 protein-like (IFI27L2), mRNA	-	-	-	-	-	351	86.6097	387	NM_001002856.1	Gallus gallus interferon, alpha-inducible protein 27-like 2 (IFI27L2), mRNA	-	-
Locus_1875_Transcript_7_12_Confidence_0.286_Length_570	27	517	207.041	37.0205	377.061	10.1852	3.3484	2.8849e-07	0.000517182	-	-	-	-	-	376	86.44	411	NM_001002856.1	Gallus gallus ISG12-1 protein-like (IFI27L2), mRNA	-	-	-	-	-	376	86.4362	411	NM_001002856.1	Gallus gallus interferon, alpha-inducible protein 27-like 2 (IFI27L2), mRNA	-	-
Locus_1875_Transcript_8_12_Confidence_0.214_Length_398	7	276	105.446	9.59792	201.294	20.9726	4.39044	1.49733e-07	0.000279975	-	-	-	-	-	351	86.61	387	NM_001002856.1	Gallus gallus ISG12-1 protein-like (IFI27L2), mRNA	-	-	-	-	-	351	86.6097	387	NM_001002856.1	Gallus gallus interferon, alpha-inducible protein 27-like 2 (IFI27L2), mRNA	-	-
Locus_1875_Transcript_9_12_Confidence_0.214_Length_564	28	531	212.832	38.3917	387.272	10.0874	3.33448	2.72115e-07	0.000492908	-	-	-	-	-	376	86.44	411	NM_001002856.1	Gallus gallus ISG12-1 protein-like (IFI27L2), mRNA	-	-	-	-	-	376	86.4362	411	NM_001002856.1	Gallus gallus interferon, alpha-inducible protein 27-like 2 (IFI27L2), mRNA	-	-
Locus_209_Transcript_33_46_Confidence_0.052_Length_314	558	4756	2116.88	765.091	3468.67	4.53367	2.18068	1.37097e-05	0.0153809	-	-	-	-	-	-	-	-	-	-	53	100	118	Q3T0B7.3	RS27L_BOVIN RecName: Full=40S ribosomal protein S27-like	163	86.5031	180	XM_003999792.1	PREDICTED: Felis catus ribosomal protein S27 (RPS27), partial mRNA	GO:0006919; GO:0006281; GO:0042771; GO:0031571; GO:0045768; GO:0045727	GO:0065007; GO:0009987; GO:0008152; GO:0050896; GO:0023052; GO:0044699
Locus_2176_Transcript_1_32_Confidence_0.026_Length_231	12	225	90.2758	16.4536	164.098	9.9734	3.31809	3.62994e-05	0.0339368	-	-	-	-	-	-	-	-	-	-	76	67.11	120	Q02974.1	KHK_RAT RecName: Full=Ketohexokinase; AltName: Full=Hepatic fructokinase	231	98.7013	411	BX930105.2	Gallus gallus finished cDNA, clone ChEST592m12	GO:0016052; GO:0006000; GO:0016310; GO:0009750; GO:0009749; GO:0032868; GO:0009744; GO:0010043	GO:0009987; GO:0008152; GO:0050896
Locus_2267_Transcript_10_19_Confidence_0.426_Length_806	5704	2697	4893.96	7820.93	1966.99	0.251503	-1.99135	5.67448e-05	0.0481345	331	100	612	XM_003204624.1	PREDICTED: Meleagris gallopavo gallinacin-10-like (LOC100545362), mRNA	333	94.89	516	NM_001001609.1	Gallus gallus Gal 10 (GAL10), mRNA	62	93.55	128	Q6QLQ9.1	GLL10_CHICK RecName: Full=Gallinacin-10; Short=Gal-10; AltName: Full=Beta-defensin 10; AltName: Full=Gallinacin-8; Short=Gal-8; Flags: Precursor	331	100	612	XM_003204624.1	PREDICTED: Meleagris gallopavo gallinacin-10-like (LOC100545362), mRNA	GO:0042742	GO:0051704; GO:0050896
Locus_2267_Transcript_13_19_Confidence_0.459_Length_1572	6349	2993	5444.09	8705.31	2182.87	0.250752	-1.99567	5.37966e-05	0.0465175	588	99.49	1070	XM_003204624.1	PREDICTED: Meleagris gallopavo gallinacin-10-like (LOC100545362), mRNA	586	95.05	917	NM_001001609.1	Gallus gallus Gal 10 (GAL10), mRNA	50	96	111	Q6QLQ9.1	GLL10_CHICK RecName: Full=Gallinacin-10; Short=Gal-10; AltName: Full=Beta-defensin 10; AltName: Full=Gallinacin-8; Short=Gal-8; Flags: Precursor	588	99.4898	1070	XM_003204624.1	PREDICTED: Meleagris gallopavo gallinacin-10-like (LOC100545362), mRNA	GO:0042742	GO:0051704; GO:0050896
Locus_2267_Transcript_18_19_Confidence_0.410_Length_1555	6336	2992	5434.81	8687.49	2182.14	0.251182	-1.99319	5.4905e-05	0.0468751	590	99.49	1074	XM_003204624.1	PREDICTED: Meleagris gallopavo gallinacin-10-like (LOC100545362), mRNA	588	95.07	920	NM_001001609.1	Gallus gallus Gal 10 (GAL10), mRNA	50	96	111	Q6QLQ9.1	GLL10_CHICK RecName: Full=Gallinacin-10; Short=Gal-10; AltName: Full=Beta-defensin 10; AltName: Full=Gallinacin-8; Short=Gal-8; Flags: Precursor	590	99.4915	1074	XM_003204624.1	PREDICTED: Meleagris gallopavo gallinacin-10-like (LOC100545362), mRNA	GO:0006915; GO:0045165; GO:0042742; GO:0000724; GO:0006303; GO:0048522; GO:0065008; GO:0010468; GO:0030217; GO:0033151	GO:0065007; GO:0009987; GO:0032502; GO:0002376; GO:0008152; GO:0032501; GO:0051704; GO:0050896; GO:0044699
Locus_2267_Transcript_5_19_Confidence_0.098_Length_240	1842	660	1503.49	2525.62	481.354	0.190588	-2.39147	3.08501e-06	0.00425766	231	99.57	422	XM_003204624.1	PREDICTED: Meleagris gallopavo gallinacin-10-like (LOC100545362), mRNA	232	94.4	351	NM_001001609.1	Gallus gallus Gal 10 (GAL10), mRNA	-	-	-	-	-	231	99.5671	422	XM_003204624.1	PREDICTED: Meleagris gallopavo gallinacin-10-like (LOC100545362), mRNA	-	-
Locus_2267_Transcript_7_19_Confidence_0.131_Length_200	1584	490	1264.62	2171.87	357.369	0.164544	-2.60345	5.43306e-07	0.000908439	193	98.45	340	XM_003204624.1	PREDICTED: Meleagris gallopavo gallinacin-10-like (LOC100545362), mRNA	185	95.14	292	NM_001001609.1	Gallus gallus Gal 10 (GAL10), mRNA	-	-	-	-	-	193	98.4456	340	XM_003204624.1	PREDICTED: Meleagris gallopavo gallinacin-10-like (LOC100545362), mRNA	GO:0042742	GO:0051704; GO:0050896
Locus_2267_Transcript_9_19_Confidence_0.426_Length_1139	2423	1100	2062.25	3322.25	802.257	0.24148	-2.05002	4.52718e-05	0.0407901	267	98.88	477	XM_003204624.1	PREDICTED: Meleagris gallopavo gallinacin-10-like (LOC100545362), mRNA	265	95.09	416	NM_001001609.1	Gallus gallus Gal 10 (GAL10), mRNA	62	93.55	128	Q6QLQ9.1	GLL10_CHICK RecName: Full=Gallinacin-10; Short=Gal-10; AltName: Full=Beta-defensin 10; AltName: Full=Gallinacin-8; Short=Gal-8; Flags: Precursor	688	87.2093	760	AY621325.1	Gallus gallus beta-defensin 10 (GAL10) gene, complete cds	GO:0006915; GO:0045165; GO:0042742; GO:0000724; GO:0006303; GO:0048522; GO:0065008; GO:0010468; GO:0030217; GO:0033151	GO:0065007; GO:0009987; GO:0032502; GO:0002376; GO:0008152; GO:0032501; GO:0051704; GO:0050896; GO:0044699
Locus_2374_Transcript_1_2_Confidence_0.333_Length_1511	158	1561	677.557	216.639	1138.48	5.25518	2.39374	7.13381e-06	0.00892465	-	-	-	-	-	-	-	-	-	-	329	40.12	251	Q9NZ20.2	PA2G3_HUMAN RecName: Full=Group 3 secretory phospholipase A2; AltName: Full=Group III secretory phospholipase A2; Short=GIII sPLA2; Short=sPLA2-III; AltName: Full=Phosphatidylcholine 2-acylhydrolase 3; Flags: Precursor	-	-	-	-	-	GO:0060271; GO:0006629	GO:0071840; GO:0009987; GO:0032502; GO:0008152; GO:0044699
Locus_2554_Transcript_12_20_Confidence_0.048_Length_233	70	4	49.4482	95.9792	2.9173	0.0303951	-5.04002	2.70389e-06	0.00385401	-	-	-	-	-	235	93.62	342	NM_204332.1	Gallus gallus chromobox homolog 1 (CBX1), mRNA	-	-	-	-	-	235	93.617	342	NM_204332.1	Gallus gallus chromobox homolog 1 (CBX1), mRNA	-	-
Locus_2604_Transcript_2_3_Confidence_0.000_Length_249	40	530	220.694	54.8452	386.542	7.04787	2.81719	6.564e-06	0.00827131	-	-	-	-	-	239	94.14	363	NM_001006307.1	Gallus gallus zinc finger protein 593 (ZNF593), mRNA	-	-	-	-	-	239	94.1423	363	NM_001006307.1	Gallus gallus zinc finger protein 593 (ZNF593), mRNA	-	-
Locus_300_Transcript_5_129_Confidence_0.019_Length_296	1745	680	1444.28	2392.62	495.941	0.207279	-2.27035	8.98306e-06	0.0106993	-	-	-	-	-	-	-	-	-	-	-	-	-	-	-	-	-	-	-	-	GO:0030704	GO:0071840; GO:0009987; GO:0032501; GO:0000003; GO:0044699
Locus_300_Transcript_6_129_Confidence_0.028_Length_330	1804	801	1528.85	2473.52	584.189	0.236177	-2.08206	4.06488e-05	0.0372031	-	-	-	-	-	-	-	-	-	-	-	-	-	-	-	-	-	-	-	-	GO:0030704	GO:0071840; GO:0009987; GO:0032501; GO:0000003; GO:0044699
Locus_300_Transcript_7_129_Confidence_0.013_Length_208	553	119	422.513	758.235	86.7897	0.114463	-3.12705	4.40761e-08	9.82637e-05	-	-	-	-	-	-	-	-	-	-	-	-	-	-	-	-	-	-	-	-	-	-
Locus_303_Transcript_1_2_Confidence_0.333_Length_234	362	49	266.043	496.349	35.7369	0.0719995	-3.79587	1.3794e-09	3.99783e-06	-	-	-	-	-	230	91.74	309	NM_001168008.1	Gallus gallus dolichyl-diphosphooligosaccharide--protein glycosyltransferase (DDOST), mRNA	-	-	-	-	-	230	91.7391	309	NM_001168008.1	Gallus gallus dolichyl-diphosphooligosaccharide--protein glycosyltransferase (DDOST), mRNA	-	-
Locus_303_Transcript_2_2_Confidence_0.667_Length_246	509	68	373.75	697.906	49.5941	0.0710613	-3.81479	1.86197e-10	6.10916e-07	-	-	-	-	-	235	92.77	331	NM_001168008.1	Gallus gallus dolichyl-diphosphooligosaccharide--protein glycosyltransferase (DDOST), mRNA	-	-	-	-	-	235	92.766	331	NM_001168008.1	Gallus gallus dolichyl-diphosphooligosaccharide--protein glycosyltransferase (DDOST), mRNA	-	-
Locus_3140_Transcript_81_90_Confidence_0.026_Length_700	10	250	98.0213	13.7113	182.331	13.2979	3.73312	3.90438e-06	0.00522268	330	100	610	XM_003210355.1	PREDICTED: Meleagris gallopavo ADP-ribosylation factor-like protein 10-like (LOC100540707), mRNA	358	94.41	542	XM_414552.2	PREDICTED: Gallus gallus ADP-ribosylation factor-like 10 (ARL10), mRNA	-	-	-	-	-	330	100	610	XM_003210355.1	PREDICTED: Meleagris gallopavo ADP-ribosylation factor-like protein 10-like (LOC100540707), mRNA	GO:0044710; GO:0007264	GO:0065007; GO:0009987; GO:0008152; GO:0050896; GO:0023052; GO:0044699
Locus_350_Transcript_12_12_Confidence_0.320_Length_381	830	290	674.771	1138.04	211.504	0.18585	-2.42779	5.42727e-06	0.00693949	-	-	-	-	-	144	90.97	191	XR_140376.1	PREDICTED: Gallus gallus uncharacterized LOC100859882, transcript variant 2 (LOC100859882), miscRNA	-	-	-	-	-	144	90.9722	191	CR385973.1	Gallus gallus finished cDNA, clone ChEST240e14	-	-
Locus_350_Transcript_5_12_Confidence_0.320_Length_326	544	211	449.891	745.895	153.888	0.206313	-2.2771	3.3625e-05	0.0330349	-	-	-	-	-	118	95.76	189	XR_140376.1	PREDICTED: Gallus gallus uncharacterized LOC100859882, transcript variant 2 (LOC100859882), miscRNA	-	-	-	-	-	118	95.7627	189	CR385973.1	Gallus gallus finished cDNA, clone ChEST240e14	-	-
Locus_36197_Transcript_8_9_Confidence_0.235_Length_291	54	3	38.1145	74.0411	2.18797	0.0295508	-5.08066	2.20232e-05	0.0232819	-	-	-	-	-	-	-	-	-	-	-	-	-	-	-	-	-	-	-	-	-	-
Locus_37259_Transcript_2_4_Confidence_0.400_Length_1451	89	12	65.3913	122.031	8.7519	0.0717189	-3.8015	1.58494e-05	0.0175549	-	-	-	-	-	-	-	-	-	-	-	-	-	-	-	1139	85.338	1125	XM_004949781.1	PREDICTED: Gallus gallus putative uncharacterized serine/threonine-protein kinase SgK110-like (LOC101748417), transcript variant X2, mRNA	-	-
Locus_375_Transcript_1_31_Confidence_0.165_Length_329	1041	269	811.768	1427.35	196.188	0.13745	-2.86302	9.2827e-08	0.000189906	-	-	-	-	-	281	86.48	285	XR_140376.1	PREDICTED: Gallus gallus uncharacterized LOC100859882, transcript variant 2 (LOC100859882), miscRNA	-	-	-	-	-	281	86.4769	285	CR387431.1	Gallus gallus finished cDNA, clone ChEST2g24	-	-
Locus_375_Transcript_2_31_Confidence_0.165_Length_319	999	409	834.027	1369.76	298.294	0.217771	-2.19912	2.5954e-05	0.0267056	-	-	-	-	-	271	88.93	320	XR_140376.1	PREDICTED: Gallus gallus uncharacterized LOC100859882, transcript variant 2 (LOC100859882), miscRNA	-	-	-	-	-	271	88.9299	320	CR387431.1	Gallus gallus finished cDNA, clone ChEST2g24	-	-
Locus_38211_Transcript_1_1_Confidence_0.000_Length_262	34	0	23.3092	46.6185	0	0	#NAME?	4.97083e-05	0.043878	-	-	-	-	-	-	-	-	-	-	-	-	-	-	-	-	-	-	-	-	-	-
Locus_39996_Transcript_2_3_Confidence_0.500_Length_392	84	1	57.9522	115.175	0.729325	0.00633232	-7.30305	6.18019e-09	1.62833e-05	-	-	-	-	-	-	-	-	-	-	-	-	-	-	-	-	-	-	-	-	-	-
Locus_39996_Transcript_3_3_Confidence_0.000_Length_429	61	0	41.8195	83.639	0	0	#NAME?	7.88867e-08	0.000165276	-	-	-	-	-	-	-	-	-	-	-	-	-	-	-	-	-	-	-	-	-	-
Locus_4146_Transcript_1_18_Confidence_0.027_Length_318	329	7	228.104	451.102	5.10527	0.0113173	-6.46532	6.82414e-17	7.41673e-13	-	-	-	-	-	-	-	-	-	-	-	-	-	-	-	-	-	-	-	-	-	-
Locus_4146_Transcript_12_18_Confidence_0.041_Length_402	66	2	45.9766	90.4946	1.45865	0.0161186	-5.95513	7.58944e-07	0.001222	-	-	-	-	-	-	-	-	-	-	-	-	-	-	-	-	-	-	-	-	-	-
Locus_4146_Transcript_7_18_Confidence_0.054_Length_413	186	3	128.609	255.03	2.18797	0.00857927	-6.86493	9.62919e-14	6.45041e-10	-	-	-	-	-	-	-	-	-	-	-	-	-	-	-	-	-	-	-	-	-	-
Locus_4146_Transcript_8_18_Confidence_0.095_Length_508	90	9	64.9829	123.402	6.56392	0.0531915	-4.23266	3.32361e-06	0.00451528	-	-	-	-	-	-	-	-	-	-	-	-	-	-	-	-	-	-	-	-	-	-
Locus_4146_Transcript_9_18_Confidence_0.081_Length_516	90	5	63.5242	123.402	3.64662	0.0295508	-5.08066	2.33176e-07	0.00042682	-	-	-	-	-	-	-	-	-	-	-	-	-	-	-	-	-	-	-	-	-	-
Locus_4185_Transcript_2_2_Confidence_0.600_Length_1434	34	400	169.174	46.6185	291.73	6.25782	2.64566	5.10956e-05	0.0447854	-	-	-	-	-	1322	95.99	2145	XM_003643455.1	PREDICTED: Gallus gallus major facilitator superfamily domain containing 5 (MFSD5), partial mRNA	424	72.41	441	Q921Y4.1	MFSD5_MOUSE RecName: Full=Major facilitator superfamily domain-containing protein 5	1322	95.9909	2145	XM_003643455.2	PREDICTED: Gallus gallus major facilitator superfamily domain containing 5 (MFSD5), partial mRNA	GO:0006810	GO:0051179
Locus_426_Transcript_8_91_Confidence_0.020_Length_635	601	121	456.149	824.05	88.2483	0.107091	-3.22309	1.49651e-08	3.77151e-05	-	-	-	-	-	-	-	-	-	-	-	-	-	-	-	-	-	-	-	-	-	-
Locus_4686_Transcript_14_28_Confidence_0.275_Length_417	202	3	139.578	276.968	2.18797	0.00789973	-6.98398	1.78338e-14	1.40963e-10	-	-	-	-	-	-	-	-	-	-	-	-	-	-	-	-	-	-	-	-	-	-
Locus_4686_Transcript_15_28_Confidence_0.275_Length_381	198	0	135.742	271.484	0	0	#NAME?	6.61122e-17	7.41673e-13	-	-	-	-	-	-	-	-	-	-	-	-	-	-	-	-	-	-	-	-	-	-
Locus_4686_Transcript_16_28_Confidence_0.275_Length_405	182	4	126.232	249.546	2.9173	0.0116904	-6.41853	5.55727e-13	3.33233e-09	-	-	-	-	-	-	-	-	-	-	-	-	-	-	-	-	-	-	-	-	-	-
Locus_4686_Transcript_17_28_Confidence_0.300_Length_381	186	1	127.88	255.03	0.729325	0.00285976	-8.44989	3.11422e-15	2.67893e-11	-	-	-	-	-	-	-	-	-	-	-	-	-	-	-	-	-	-	-	-	-	-
Locus_4686_Transcript_18_28_Confidence_0.250_Length_677	208	14	147.703	285.195	10.2105	0.035802	-4.80382	1.42728e-10	4.86658e-07	177	99.44	320	XM_003211767.1	PREDICTED: Meleagris gallopavo serine racemase-like (LOC100542246), partial mRNA	306	95.1	481	XM_001234890.2	PREDICTED: Gallus gallus serine racemase (SRR), mRNA	98	67.35	136	Q9QZX7.1	SRR_MOUSE RecName: Full=Serine racemase; AltName: Full=D-serine ammonia-lyase; AltName: Full=D-serine dehydratase; AltName: Full=L-serine ammonia-lyase; AltName: Full=L-serine dehydratase	306	95.098	481	XM_004946544.1	PREDICTED: Gallus gallus serine racemase (SRR), transcript variant X4, mRNA	GO:0070179; GO:0006563; GO:0051289; GO:0042866; GO:0032496	GO:0071840; GO:0009987; GO:0008152; GO:0051704; GO:0050896
Locus_4686_Transcript_19_28_Confidence_0.225_Length_411	191	6	133.131	261.886	4.37595	0.0167094	-5.9032	1.94778e-12	8.91336e-09	-	-	-	-	-	-	-	-	-	-	-	-	-	-	-	-	-	-	-	-	-	-
Locus_4686_Transcript_20_28_Confidence_0.200_Length_383	183	5	127.282	250.917	3.64662	0.0145332	-6.1045	1.58291e-12	7.86207e-09	-	-	-	-	-	-	-	-	-	-	-	-	-	-	-	-	-	-	-	-	-	-
Locus_4686_Transcript_21_28_Confidence_0.250_Length_359	170	9	119.828	233.092	6.56392	0.0281602	-5.1502	2.13875e-10	6.88734e-07	-	-	-	-	-	-	-	-	-	-	-	-	-	-	-	-	-	-	-	-	-	-
Locus_4686_Transcript_22_28_Confidence_0.250_Length_347	174	3	120.382	238.577	2.18797	0.00917095	-6.76871	3.64929e-13	2.26639e-09	-	-	-	-	-	-	-	-	-	-	-	-	-	-	-	-	-	-	-	-	-	-
Locus_4686_Transcript_23_28_Confidence_0.400_Length_604	290	6	201.002	397.628	4.37595	0.0110051	-6.50568	3.63908e-16	3.51563e-12	-	-	-	-	-	-	-	-	-	-	-	-	-	-	-	-	-	-	-	-	-	-
Locus_4686_Transcript_24_28_Confidence_0.375_Length_568	292	4	201.644	400.37	2.9173	0.00728651	-7.10056	2.67836e-17	3.5827e-13	-	-	-	-	-	-	-	-	-	-	-	-	-	-	-	-	-	-	-	-	-	-
Locus_4686_Transcript_25_28_Confidence_0.300_Length_592	275	7	191.083	377.061	5.10527	0.0135397	-6.20667	3.23516e-15	2.67893e-11	-	-	-	-	-	-	-	-	-	-	-	-	-	-	-	-	-	-	-	-	-	-
Locus_4686_Transcript_26_28_Confidence_0.200_Length_348	121	0	82.9534	165.907	0	0	#NAME?	1.41491e-12	7.45589e-09	-	-	-	-	-	-	-	-	-	-	-	-	-	-	-	-	-	-	-	-	-	-
Locus_4686_Transcript_27_28_Confidence_0.200_Length_360	109	8	77.6439	149.453	5.8346	0.0390396	-4.67892	1.37826e-07	0.000260511	-	-	-	-	-	-	-	-	-	-	-	-	-	-	-	-	-	-	-	-	-	-
Locus_4686_Transcript_28_28_Confidence_0.200_Length_340	113	4	78.9275	154.938	2.9173	0.0188288	-5.73091	2.97337e-09	8.07893e-06	-	-	-	-	-	-	-	-	-	-	-	-	-	-	-	-	-	-	-	-	-	-
Locus_5_Transcript_11379_14044_Confidence_0.000_Length_337	1550	607	1283.98	2125.25	442.7	0.208305	-2.26323	1.04082e-05	0.0121472	-	-	-	-	-	339	86.73	372	NM_001001616.1	Gallus gallus cytochrome P450 2H1 (CYP2H1), mRNA	-	-	-	-	-	339	86.7257	372	NM_001001616.1	Gallus gallus cytochrome P450 2H1 (CYP2H1), mRNA	-	-
Locus_5_Transcript_11483_14044_Confidence_0.000_Length_642	52	3	36.7434	71.2988	2.18797	0.0306874	-5.02621	3.26586e-05	0.0325084	-	-	-	-	-	-	-	-	-	-	-	-	-	-	-	-	-	-	-	-	-	-
Locus_5_Transcript_11597_14044_Confidence_0.000_Length_246	2780	635	2137.43	3811.74	463.121	0.121499	-3.04099	4.76832e-09	1.27566e-05	-	-	-	-	-	83	95.18	132	NM_001007977.1	Gallus gallus aldolase B, fructose-bisphosphate (ALDOB), mRNA	-	-	-	-	-	83	95.1807	132	NM_001007977.2	Gallus gallus aldolase B, fructose-bisphosphate (ALDOB), mRNA	-	-
Locus_5_Transcript_11600_14044_Confidence_0.000_Length_374	311	91	246.395	426.422	66.3686	0.155641	-2.68371	7.94441e-06	0.00972877	-	-	-	-	-	-	-	-	-	-	-	-	-	-	-	283	100	523	AY380786.1	Meleagris gallopavo aldolase B (ALDOB) gene, intron 1	-	-
Locus_5_Transcript_12628_14044_Confidence_0.000_Length_1355	0	121	44.1242	0	88.2483	Inf	Inf	1.38187e-06	0.00210788	1199	99.92	2209	XM_003203110.1	PREDICTED: Meleagris gallopavo glycogenin-2-like (LOC100546787), mRNA	1199	96.91	2010	XM_416857.3	PREDICTED: Gallus gallus glycogenin 2, transcript variant 2 (GYG2), mRNA	447	51.45	418	O15488.2	GLYG2_HUMAN RecName: Full=Glycogenin-2; Short=GN-2; Short=GN2	1199	99.9166	2209	XM_003203110.1	PREDICTED: Meleagris gallopavo glycogenin-2-like (LOC100546787), mRNA	-	-
Locus_5_Transcript_12630_14044_Confidence_0.000_Length_344	86	3	60.0526	117.917	2.18797	0.0185552	-5.75203	6.64382e-08	0.000140893	-	-	-	-	-	-	-	-	-	-	-	-	-	-	-	142	81.6901	113	AC171212.3	Gallus gallus BAC clone CH261-72C23 from chromosome ul, complete sequence	-	-
Locus_5_Transcript_12631_14044_Confidence_0.000_Length_334	38	0	26.0515	52.103	0	0	#NAME?	1.76376e-05	0.0191692	-	-	-	-	-	-	-	-	-	-	-	-	-	-	-	126	81.746	100	AC200455.4	Gallus gallus BAC clone TAM33-29C6 from chromosome z, complete sequence	-	-
Locus_5_Transcript_12663_14044_Confidence_0.000_Length_762	0	99	36.1016	0	72.2032	Inf	Inf	1.12531e-05	0.012874	326	99.39	590	XM_003211109.1	PREDICTED: Meleagris gallopavo oxysterol-binding protein 2-like (LOC100548358), mRNA	693	92.64	983	XM_415294.1	PREDICTED: Gallus gallus IQ motif containing D (IQCD), mRNA	-	-	-	-	-	693	92.6407	983	XM_415294.2	PREDICTED: Gallus gallus IQ motif containing D (IQCD), transcript variant X2, mRNA	-	-
Locus_5_Transcript_12866_14044_Confidence_0.000_Length_435	163	16	117.582	223.494	11.6692	0.0522125	-4.25946	2.35698e-08	5.53871e-05	-	-	-	-	-	-	-	-	-	-	-	-	-	-	-	-	-	-	-	-	-	-
Locus_5_Transcript_12867_14044_Confidence_0.000_Length_498	195	29	144.26	267.371	21.1504	0.0791053	-3.66008	1.60399e-07	0.000296729	-	-	-	-	-	-	-	-	-	-	-	-	-	-	-	-	-	-	-	-	-	-
Locus_5_Transcript_12868_14044_Confidence_0.000_Length_469	175	29	130.549	239.948	21.1504	0.0881459	-3.50396	7.58068e-07	0.001222	-	-	-	-	-	-	-	-	-	-	-	-	-	-	-	-	-	-	-	-	-	-
Locus_5_Transcript_12872_14044_Confidence_0.000_Length_544	206	23	149.614	282.453	16.7745	0.0593886	-4.07367	9.83728e-09	2.5532e-05	-	-	-	-	-	-	-	-	-	-	-	-	-	-	-	-	-	-	-	-	-	-
Locus_5_Transcript_12877_14044_Confidence_0.000_Length_987	238	70	188.691	326.329	51.0527	0.156446	-2.67627	2.06435e-05	0.0220232	478	100	883	XM_003212910.1	PREDICTED: Meleagris gallopavo probable carboxypeptidase PM20D1-like (LOC100547758), partial mRNA	478	96.23	784	NM_001030915.1	Gallus gallus peptidase M20 domain containing 1 (PM20D1), mRNA	158	94.94	297	Q5ZL18.1	P20D1_CHICK RecName: Full=Probable carboxypeptidase PM20D1; AltName: Full=Peptidase M20 domain-containing protein 1; Flags: Precursor	478	100	883	XM_003212910.1	PREDICTED: Meleagris gallopavo probable carboxypeptidase PM20D1-like (LOC100547758), partial mRNA	GO:0006508	GO:0008152
Locus_5_Transcript_12887_14044_Confidence_0.000_Length_733	212	42	160.656	290.68	30.6316	0.105379	-3.24634	1.12141e-06	0.00175682	92	98.91	165	XM_003212910.1	PREDICTED: Meleagris gallopavo probable carboxypeptidase PM20D1-like (LOC100547758), partial mRNA	92	98.91	165	NM_001030915.1	Gallus gallus peptidase M20 domain containing 1 (PM20D1), mRNA	-	-	-	-	-	92	98.913	165	XM_003212910.1	PREDICTED: Meleagris gallopavo probable carboxypeptidase PM20D1-like (LOC100547758), partial mRNA	GO:0006508	GO:0008152
Locus_5_Transcript_1290_14044_Confidence_0.000_Length_898	500	182	409.151	685.565	132.737	0.193617	-2.36872	2.04732e-05	0.0220232	-	-	-	-	-	-	-	-	-	-	-	-	-	-	-	585	84.4444	555	X13545.1	G.domesticus gene for metallothionein	-	-
Locus_5_Transcript_13031_14044_Confidence_0.000_Length_444	48599	13622	38285.2	66635.6	9934.86	0.149092	-2.74572	4.47654e-08	9.85372e-05	-	-	-	-	-	287	88.85	335	XM_414027.3	PREDICTED: Gallus gallus lecithin-cholesterol acyltransferase (LCAT), mRNA	-	-	-	-	-	288	88.8889	337	X91011.1	G.gallus mRNA for lecithin-cholesterol acyltransferase	-	-
Locus_5_Transcript_13302_14044_Confidence_0.000_Length_258	3778	1727	3219.84	5180.13	1259.54	0.243149	-2.04009	4.19895e-05	0.0382289	-	-	-	-	-	-	-	-	-	-	-	-	-	-	-	-	-	-	-	-	-	-
Locus_5_Transcript_2432_14044_Confidence_0.000_Length_795	9409	4309	8021.82	12901	3142.66	0.243599	-2.03742	3.61751e-05	0.0339368	-	-	-	-	-	-	-	-	-	-	-	-	-	-	-	549	99.4536	998	DQ018752.1	Gallus gallus clone AY001 18S ribosomal RNA gene and internal transcribed spacer 1, partial sequence	-	-
Locus_5_Transcript_2434_14044_Confidence_0.001_Length_752	9218	4207	7853.68	12639.1	3068.27	0.24276	-2.04239	3.47983e-05	0.0336179	-	-	-	-	-	-	-	-	-	-	-	-	-	-	-	554	99.4585	1007	DQ018752.1	Gallus gallus clone AY001 18S ribosomal RNA gene and internal transcribed spacer 1, partial sequence	-	-
Locus_5_Transcript_2435_14044_Confidence_0.000_Length_795	9727	4409	8276.29	13337	3215.59	0.241103	-2.05228	3.18535e-05	0.0322043	-	-	-	-	-	-	-	-	-	-	-	-	-	-	-	554	99.4585	1007	DQ018752.1	Gallus gallus clone AY001 18S ribosomal RNA gene and internal transcribed spacer 1, partial sequence	-	-
Locus_5_Transcript_2436_14044_Confidence_0.001_Length_2005	32526	15384	27908.7	44597.4	11219.9	0.251583	-1.9909	4.89633e-05	0.0436637	-	-	-	-	-	-	-	-	-	-	-	-	-	-	-	845	99.7633	1550	AJ419877.1	Meleagris gallopavo 18S rRNA gene	-	-
Locus_5_Transcript_2437_14044_Confidence_0.000_Length_318	11365	1859	8469.36	15582.9	1355.82	0.0870066	-3.52273	1.15928e-11	4.91686e-08	-	-	-	-	-	-	-	-	-	-	-	-	-	-	-	218	98.1651	377	FM165414.1	Gallus gallus 18S rRNA gene, clone GgSSU-1	-	-
Locus_5_Transcript_61_14044_Confidence_0.000_Length_439	3872	1454	3184.73	5309.02	1060.44	0.199743	-2.32378	3.75049e-06	0.00505571	-	-	-	-	-	-	-	-	-	-	-	-	-	-	-	439	100	811	EF153719.1	Meleagris gallopavo mitochondrion, complete genome	GO:0022900; GO:0055114	GO:0008152
Locus_5_Transcript_6875_14044_Confidence_0.000_Length_258	227	6	157.811	311.247	4.37595	0.0140594	-6.15232	6.2839e-14	4.55305e-10	-	-	-	-	-	-	-	-	-	-	-	-	-	-	-	-	-	-	-	-	-	-
Locus_5_Transcript_6876_14044_Confidence_0.000_Length_226	113	0	77.4689	154.938	0	0	#NAME?	4.96389e-12	2.21331e-08	-	-	-	-	-	-	-	-	-	-	-	-	-	-	-	-	-	-	-	-	-	-
Locus_50405_Transcript_2_3_Confidence_0.375_Length_342	41	0	28.1082	56.2164	0	0	#NAME?	8.27344e-06	0.0100465	-	-	-	-	-	-	-	-	-	-	-	-	-	-	-	-	-	-	-	-	-	-
Locus_505_Transcript_2_73_Confidence_0.014_Length_657	135	21	100.209	185.103	15.3158	0.0827423	-3.59523	2.41793e-06	0.00349196	-	-	-	-	-	-	-	-	-	-	-	-	-	-	-	615	77.561	335	XM_005023168.1	PREDICTED: Anas platyrhynchos eukaryotic translation initiation factor 5 (EIF5), transcript variant X2, mRNA	-	-
Locus_5095_Transcript_2_7_Confidence_0.375_Length_1250	577	56	415.992	791.143	40.8422	0.0516243	-4.27581	1.70434e-12	8.01013e-09	-	-	-	-	-	1016	95.08	1600	XM_425514.3	PREDICTED: Gallus gallus alpha-2-macroglobulin-like protein 1-like (LOC427942), mRNA	367	40.05	276	A8K2U0.3	A2ML1_HUMAN RecName: Full=Alpha-2-macroglobulin-like protein 1; AltName: Full=C3 and PZP-like alpha-2-macroglobulin domain-containing protein 9; Flags: Precursor	1068	95.2247	1690	XM_425514.4	PREDICTED: Gallus gallus alpha-2-macroglobulin-like 2 (A2ML2), transcript variant X4, mRNA	GO:0010951	GO:0065007
Locus_5095_Transcript_4_7_Confidence_0.625_Length_2834	1313	45	916.557	1800.29	32.8196	0.0182301	-5.77753	4.91182e-21	1.06767e-16	1147	100	2119	XM_003202614.1	PREDICTED: Meleagris gallopavo alpha-2-macroglobulin-like protein 1-like (LOC100542931), mRNA	1622	94.82	2531	XM_425514.3	PREDICTED: Gallus gallus alpha-2-macroglobulin-like protein 1-like (LOC427942), mRNA	916	36.57	560	A8K2U0.3	A2ML1_HUMAN RecName: Full=Alpha-2-macroglobulin-like protein 1; AltName: Full=C3 and PZP-like alpha-2-macroglobulin domain-containing protein 9; Flags: Precursor	2813	94.0633	4263	XM_425514.4	PREDICTED: Gallus gallus alpha-2-macroglobulin-like 2 (A2ML2), transcript variant X4, mRNA	GO:0010466; GO:0052548	GO:0065007
Locus_5095_Transcript_5_7_Confidence_0.500_Length_2806	1293	55	906.493	1772.87	40.1129	0.0226259	-5.46588	1.35689e-19	1.96629e-15	1147	100	2119	XM_003202614.1	PREDICTED: Meleagris gallopavo alpha-2-macroglobulin-like protein 1-like (LOC100542931), mRNA	1622	94.82	2531	XM_425514.3	PREDICTED: Gallus gallus alpha-2-macroglobulin-like protein 1-like (LOC427942), mRNA	909	36.52	553	A8K2U0.3	A2ML1_HUMAN RecName: Full=Alpha-2-macroglobulin-like protein 1; AltName: Full=C3 and PZP-like alpha-2-macroglobulin domain-containing protein 9; Flags: Precursor	2785	94.0395	4217	XM_425514.4	PREDICTED: Gallus gallus alpha-2-macroglobulin-like 2 (A2ML2), transcript variant X4, mRNA	GO:0010466; GO:0052548	GO:0065007
Locus_5095_Transcript_6_7_Confidence_0.250_Length_2992	1277	79	904.275	1750.93	57.6167	0.0329062	-4.92549	4.34859e-17	5.40138e-13	1147	100	2119	XM_003202614.1	PREDICTED: Meleagris gallopavo alpha-2-macroglobulin-like protein 1-like (LOC100542931), mRNA	1625	94.83	2536	XM_425514.3	PREDICTED: Gallus gallus alpha-2-macroglobulin-like protein 1-like (LOC427942), mRNA	901	36.29	543	A8K2U0.3	A2ML1_HUMAN RecName: Full=Alpha-2-macroglobulin-like protein 1; AltName: Full=C3 and PZP-like alpha-2-macroglobulin domain-containing protein 9; Flags: Precursor	2761	93.9877	4172	XM_425514.4	PREDICTED: Gallus gallus alpha-2-macroglobulin-like 2 (A2ML2), transcript variant X4, mRNA	GO:0010466; GO:0052548	GO:0065007
Locus_5095_Transcript_7_7_Confidence_0.000_Length_1713	635	15	440.804	870.668	10.9399	0.0125649	-6.31445	2.82406e-20	4.91087e-16	1147	100	2119	XM_003202614.1	PREDICTED: Meleagris gallopavo alpha-2-macroglobulin-like protein 1-like (LOC100542931), mRNA	692	94.08	1044	XM_425514.3	PREDICTED: Gallus gallus alpha-2-macroglobulin-like protein 1-like (LOC427942), mRNA	509	32.81	261	Q3UU35.2	OVOS_MOUSE RecName: Full=Ovostatin homolog; Flags: Precursor	1601	93.0668	2335	XM_425514.4	PREDICTED: Gallus gallus alpha-2-macroglobulin-like 2 (A2ML2), transcript variant X4, mRNA	GO:0010466; GO:0052548	GO:0065007
Locus_51488_Transcript_10_19_Confidence_0.114_Length_402	66	2	45.9766	90.4946	1.45865	0.0161186	-5.95513	7.58944e-07	0.001222	-	-	-	-	-	-	-	-	-	-	-	-	-	-	-	-	-	-	-	-	GO:0018149	GO:0009987; GO:0008152
Locus_51488_Transcript_11_19_Confidence_0.237_Length_554	113	15	82.9388	154.938	10.9399	0.0706082	-3.82402	2.89154e-06	0.00408798	-	-	-	-	-	-	-	-	-	-	-	-	-	-	-	-	-	-	-	-	GO:0018149	GO:0009987; GO:0008152
Locus_51488_Transcript_12_19_Confidence_0.149_Length_649	61	2	42.5488	83.639	1.45865	0.0174398	-5.84147	2.01173e-06	0.00296464	-	-	-	-	-	-	-	-	-	-	-	-	-	-	-	-	-	-	-	-	GO:0018149	GO:0009987; GO:0008152
Locus_51488_Transcript_16_19_Confidence_0.307_Length_940	209	32	154.952	286.566	23.3384	0.0814415	-3.61809	1.3198e-07	0.000252203	-	-	-	-	-	-	-	-	-	-	-	-	-	-	-	-	-	-	-	-	GO:0018149	GO:0009987; GO:0008152
Locus_518_Transcript_21_109_Confidence_0.035_Length_232	198	1625	728.318	271.484	1185.15	4.36546	2.12613	5.19923e-05	0.0452058	-	-	-	-	-	-	-	-	-	-	61	98.36	125	P46781.3	RS9_HUMAN RecName: Full=40S ribosomal protein S9_x0001_gi	201	93.5323	300	BX933873.1	Gallus gallus finished cDNA, clone ChEST1001l5	GO:0000184; GO:0008284; GO:0006417; GO:0006614; GO:0006414; GO:0006413; GO:0006415; GO:0019083	GO:0065007; GO:0009987; GO:0051179; GO:0008152; GO:0051704; GO:0044699
Locus_53429_Transcript_1_2_Confidence_0.556_Length_327	75	6	53.6054	102.835	4.37595	0.0425532	-4.55459	5.21705e-06	0.0067201	-	-	-	-	-	-	-	-	-	-	-	-	-	-	-	-	-	-	-	-	GO:0018149	GO:0009987; GO:0008152
Locus_53893_Transcript_1_13_Confidence_0.111_Length_265	9	211	83.1139	12.3402	153.888	12.4704	3.64044	1.66105e-05	0.0182815	-	-	-	-	-	-	-	-	-	-	-	-	-	-	-	239	95.8159	387	BX932382.1	Gallus gallus finished cDNA, clone ChEST100b13	-	-
Locus_53962_Transcript_1_4_Confidence_0.400_Length_217	701	147	534.187	961.163	107.211	0.111543	-3.16433	1.55324e-08	3.8042e-05	-	-	-	-	-	-	-	-	-	-	-	-	-	-	-	-	-	-	-	-	-	-
Locus_53962_Transcript_3_4_Confidence_0.500_Length_240	704	160	540.984	965.276	116.692	0.12089	-3.04824	4.22736e-08	9.54693e-05	-	-	-	-	-	-	-	-	-	-	-	-	-	-	-	-	-	-	-	-	-	-
Locus_53962_Transcript_4_4_Confidence_0.500_Length_270	1371	496	1120.78	1879.82	361.745	0.192436	-2.37755	4.46949e-06	0.00593296	-	-	-	-	-	-	-	-	-	-	-	-	-	-	-	-	-	-	-	-	-	-
Locus_54020_Transcript_10_11_Confidence_0.500_Length_613	46	599	249.969	63.072	436.866	6.92646	2.79212	4.81212e-06	0.00629172	-	-	-	-	-	-	-	-	-	-	122	51.64	114	-	-	513	93.1774	752	NM_206807.1	Gallus gallus vitamin K epoxide reductase complex, subunit 1 (VKORC1), mRNA	GO:0017144; GO:0055114; GO:0050820; GO:0030193; GO:0046677; GO:0014070; GO:0010243; GO:0042371	GO:0065007; GO:0009987; GO:0008152; GO:0050896
Locus_54020_Transcript_11_11_Confidence_0.286_Length_596	37	496	206.239	50.7318	361.745	7.13053	2.83401	7.72664e-06	0.00959726	-	-	-	-	-	-	-	-	-	-	122	51.64	114	-	-	481	94.8025	749	NM_206807.1	Gallus gallus vitamin K epoxide reductase complex, subunit 1 (VKORC1), mRNA	GO:0017144; GO:0055114; GO:0050820; GO:0030193; GO:0046677; GO:0014070; GO:0010243; GO:0042371	GO:0065007; GO:0009987; GO:0008152; GO:0050896
Locus_54020_Transcript_4_11_Confidence_0.286_Length_236	24	344	141.897	32.9071	250.888	7.62411	2.93057	2.23106e-05	0.0233716	-	-	-	-	-	-	-	-	-	-	-	-	-	-	-	107	84.1121	104	NM_206807.1	Gallus gallus vitamin K epoxide reductase complex, subunit 1 (VKORC1), mRNA	-	-
Locus_54020_Transcript_6_11_Confidence_0.571_Length_648	50	659	274.591	68.5565	480.625	7.01064	2.80955	3.03051e-06	0.0042159	-	-	-	-	-	-	-	-	-	-	122	51.64	114	-	-	513	93.1774	752	NM_206807.1	Gallus gallus vitamin K epoxide reductase complex, subunit 1 (VKORC1), mRNA	GO:0017144; GO:0055114; GO:0050820; GO:0030193; GO:0046677; GO:0014070; GO:0010243; GO:0042371	GO:0065007; GO:0009987; GO:0008152; GO:0050896
Locus_54020_Transcript_7_11_Confidence_0.571_Length_641	78	733	320.772	106.948	534.595	4.99864	2.32153	5.4036e-05	0.0465175	-	-	-	-	-	-	-	-	-	-	122	51.64	114	-	-	513	93.1774	752	NM_206807.1	Gallus gallus vitamin K epoxide reductase complex, subunit 1 (VKORC1), mRNA	GO:0017144; GO:0055114; GO:0050820; GO:0030193; GO:0046677; GO:0014070; GO:0010243; GO:0042371	GO:0065007; GO:0009987; GO:0008152; GO:0050896
Locus_54020_Transcript_8_11_Confidence_0.571_Length_631	56	588	252.813	76.7833	428.843	5.58511	2.48158	3.56211e-05	0.0337425	-	-	-	-	-	-	-	-	-	-	122	51.64	114	-	-	481	94.8025	749	NM_206807.1	Gallus gallus vitamin K epoxide reductase complex, subunit 1 (VKORC1), mRNA	GO:0017144; GO:0055114; GO:0050820; GO:0030193; GO:0046677; GO:0014070; GO:0010243; GO:0042371	GO:0065007; GO:0009987; GO:0008152; GO:0050896
Locus_54020_Transcript_9_11_Confidence_0.571_Length_624	66	671	289.936	90.4946	489.377	5.4078	2.43504	3.27151e-05	0.0325084	-	-	-	-	-	-	-	-	-	-	122	51.64	114	-	-	481	94.8025	749	NM_206807.1	Gallus gallus vitamin K epoxide reductase complex, subunit 1 (VKORC1), mRNA	GO:0017144; GO:0055114; GO:0050820; GO:0030193; GO:0046677; GO:0014070; GO:0010243; GO:0042371	GO:0065007; GO:0009987; GO:0008152; GO:0050896
Locus_54728_Transcript_3_3_Confidence_0.000_Length_354	13	255	101.901	17.8247	185.978	10.4337	3.38318	1.38176e-05	0.0154026	-	-	-	-	-	-	-	-	-	-	-	-	-	-	-	-	-	-	-	-	-	-
Locus_54740_Transcript_1_1_Confidence_0.000_Length_2653	28	1104	421.783	38.3917	805.175	20.9726	4.39044	1.59197e-12	7.86207e-09	2653	99.85	4878	XM_003212123.1	PREDICTED: Meleagris gallopavo phosphoenolpyruvate carboxykinase, cytosolic [GTP]-like (LOC100549136), mRNA	2654	95.52	4233	NM_205471.1	Gallus gallus phosphoenolpyruvate carboxykinase 1 (soluble) (PCK1), mRNA	622	97.27	1226	-	-	2653	99.8492	4878	XM_003212123.1	PREDICTED: Meleagris gallopavo phosphoenolpyruvate carboxykinase, cytosolic [GTP]-like (LOC100549136), mRNA	GO:0006094; GO:0042593; GO:0046327; GO:0006475; GO:0006107; GO:0014823; GO:0032868	GO:0065007; GO:0009987; GO:0008152; GO:0050896
Locus_55040_Transcript_1_3_Confidence_0.333_Length_1306	25	339	140.76	34.2783	247.241	7.21277	2.85055	3.52909e-05	0.0337425	-	-	-	-	-	-	-	-	-	-	218	38.53	115	Q66KL0.1	CMLO_XENTR RecName: Full=Probable N-acetyltransferase camello	-	-	-	-	-	-	-
Locus_55392_Transcript_4_4_Confidence_0.286_Length_344	87	12	64.0201	119.288	8.7519	0.0733676	-3.76871	2.05959e-05	0.0220232	-	-	-	-	-	-	-	-	-	-	-	-	-	-	-	-	-	-	-	-	-	-
Locus_55579_Transcript_6_9_Confidence_0.556_Length_596	34	414	174.279	46.6185	301.941	6.47685	2.69529	3.44395e-05	0.0334571	-	-	-	-	-	-	-	-	-	-	110	49.09	124	Q9BQR3.1	PRS27_HUMAN RecName: Full=Serine protease 27; AltName: Full=Marapsin; AltName: Full=Pancreasin; Flags: Precursor	-	-	-	-	-	-	-
Locus_55579_Transcript_7_9_Confidence_0.500_Length_593	26	346	143.998	35.6494	252.346	7.07856	2.82346	3.69004e-05	0.0343142	-	-	-	-	-	-	-	-	-	-	110	49.09	124	Q9BQR3.1	PRS27_HUMAN RecName: Full=Serine protease 27; AltName: Full=Marapsin; AltName: Full=Pancreasin; Flags: Precursor	-	-	-	-	-	-	-
Locus_55871_Transcript_1_1_Confidence_0.000_Length_717	27	342	143.225	37.0205	249.429	6.73759	2.75223	5.49905e-05	0.0468751	-	-	-	-	-	-	-	-	-	-	207	57.49	216	Q13724.5	MOGS_HUMAN RecName: Full=Mannosyl-oligosaccharide glucosidase; AltName: Full=Processing A-glucosidase I	654	81.4985	510	XM_005518084.1	PREDICTED: Pseudopodoces humilis mannosyl-oligosaccharide glucosidase (MOGS), mRNA	GO:0043687; GO:0006457; GO:0018279	GO:0009987; GO:0008152
Locus_562_Transcript_158_281_Confidence_0.002_Length_3099	165	45	129.528	226.237	32.8196	0.145068	-2.7852	4.61157e-05	0.0413363	-	-	-	-	-	271	97.79	468	NM_001252130.1	Gallus gallus serine/threonine-protein kinase NIM1 (NIM1), mRNA	90	93.33	162	Q8IY84.1	NIM1_HUMAN RecName: Full=Serine/threonine-protein kinase NIM1	3130	88.3706	3668	AC187590.3	Gallus gallus BAC clone CH261-150P15 from chromosome z, complete sequence	GO:0006468	GO:0009987; GO:0008152
Locus_562_Transcript_159_281_Confidence_0.003_Length_3073	178	51	140.628	244.061	37.1956	0.152403	-2.71404	4.92417e-05	0.0436879	-	-	-	-	-	271	97.79	468	NM_001252130.1	Gallus gallus serine/threonine-protein kinase NIM1 (NIM1), mRNA	90	93.33	162	Q8IY84.1	NIM1_HUMAN RecName: Full=Serine/threonine-protein kinase NIM1	3130	88.3706	3668	AC187590.3	Gallus gallus BAC clone CH261-150P15 from chromosome z, complete sequence	GO:0006468	GO:0009987; GO:0008152
Locus_562_Transcript_161_281_Confidence_0.001_Length_3142	184	40	140.731	252.288	29.173	0.115634	-3.11237	4.95004e-06	0.00642375	-	-	-	-	-	271	97.79	468	NM_001252130.1	Gallus gallus serine/threonine-protein kinase NIM1 (NIM1), mRNA	90	93.33	162	Q8IY84.1	NIM1_HUMAN RecName: Full=Serine/threonine-protein kinase NIM1	3130	88.3706	3668	AC187590.3	Gallus gallus BAC clone CH261-150P15 from chromosome z, complete sequence	GO:0006468	GO:0009987; GO:0008152
Locus_56726_Transcript_1_1_Confidence_0.000_Length_894	7	177	69.3442	9.59792	129.091	13.4498	3.74952	3.55542e-05	0.0337425	402	99.5	730	XM_003204417.1	PREDICTED: Meleagris gallopavo brain-specific angiogenesis inhibitor 3 (BAI3), mRNA	892	98.32	1565	XM_419892.3	PREDICTED: Gallus gallus brain-specific angiogenesis inhibitor 3 (BAI3), mRNA	298	94.3	468	O60242.2	BAI3_HUMAN RecName: Full=Brain-specific angiogenesis inhibitor 3; Flags: Precursor	892	98.3184	1565	XM_004940451.1	PREDICTED: Gallus gallus brain-specific angiogenesis inhibitor 3 (BAI3), transcript variant X5, mRNA	GO:0016525; GO:0007218	GO:0065007; GO:0009987; GO:0050896; GO:0023052; GO:0044699
Locus_58837_Transcript_2_4_Confidence_0.545_Length_513	69	2	48.0333	94.608	1.45865	0.0154178	-6.01926	4.28193e-07	0.000744602	-	-	-	-	-	-	-	-	-	-	-	-	-	-	-	-	-	-	-	-	-	-
Locus_58837_Transcript_3_4_Confidence_0.818_Length_539	60	5	42.9572	82.2679	3.64662	0.0443262	-4.4957	3.32602e-05	0.0328622	-	-	-	-	-	-	-	-	-	-	-	-	-	-	-	59	100	110	HQ008883.1	Meleagris gallopavo major histocompatibility complex (MHC) B locus, partial sequence	-	-
Locus_58837_Transcript_4_4_Confidence_0.636_Length_534	59	1	40.813	80.8967	0.729325	0.00901551	-6.79338	8.01538e-07	0.00127874	-	-	-	-	-	-	-	-	-	-	-	-	-	-	-	59	100	110	HQ008883.1	Meleagris gallopavo major histocompatibility complex (MHC) B locus, partial sequence	-	-
Locus_58874_Transcript_2_3_Confidence_0.389_Length_299	89	3	62.1093	122.031	2.18797	0.0179297	-5.8015	4.03641e-08	9.23563e-05	-	-	-	-	-	-	-	-	-	-	-	-	-	-	-	-	-	-	-	-	-	-
Locus_58874_Transcript_3_3_Confidence_0.389_Length_374	79	8	57.077	108.319	5.8346	0.0538648	-4.21451	9.40651e-06	0.0111275	-	-	-	-	-	-	-	-	-	-	-	-	-	-	-	-	-	-	-	-	-	-
Locus_58889_Transcript_2_2_Confidence_0.500_Length_303	59	3	41.5423	80.8967	2.18797	0.0270465	-5.20841	8.36084e-06	0.0100465	-	-	-	-	-	-	-	-	-	-	-	-	-	-	-	-	-	-	-	-	-	-
Locus_600_Transcript_19_30_Confidence_0.078_Length_447	54	549	237.22	74.0411	400.399	5.4078	2.43504	5.77247e-05	0.0487281	-	-	-	-	-	-	-	-	-	-	128	69.53	176	P81475.1	CFBL_CHICK RecName: Full=Complement factor B-like protease; Contains: RecName: Full=Complement factor B-like protease Ba fragment; Contains: RecName: Full=Complement factor B-like protease Bb fragment	-	-	-	-	-	GO:0006957; GO:0032496	GO:0065007; GO:0002376; GO:0008152; GO:0051704; GO:0050896; GO:0044699
Locus_61281_Transcript_1_1_Confidence_0.000_Length_569	116	4	80.9842	159.051	2.9173	0.0183419	-5.76871	1.93956e-09	5.52915e-06	498	100	920	XM_003202499.1	PREDICTED: Meleagris gallopavo poly(U)-specific endoribonuclease-A-like (LOC100550526), mRNA	538	95.72	865	XM_416446.3	PREDICTED: Gallus gallus poly(U)-specific endoribonuclease-A-like (LOC418221), mRNA	163	74.23	261	B1H3D5.1	ENDOU_XENTR RecName: Full=Poly(U)-specific endoribonuclease; AltName: Full=Protein endoU; AltName: Full=Uridylate-specific endoribonuclease; AltName: Full=XendoU	498	100	920	XM_003202499.1	PREDICTED: Meleagris gallopavo poly(U)-specific endoribonuclease-A-like (LOC100550526), mRNA	GO:0090305; GO:0043144	GO:0009987; GO:0008152
Locus_6605_Transcript_4_10_Confidence_0.172_Length_210	1479	663	1255.72	2027.9	483.542	0.238445	-2.06827	5.12513e-05	0.0447854	-	-	-	-	-	-	-	-	-	-	-	-	-	-	-	-	-	-	-	-	-	-
Locus_66198_Transcript_1_1_Confidence_0.000_Length_239	46	0	31.536	63.072	0	0	#NAME?	2.4298e-06	0.00349196	-	-	-	-	-	-	-	-	-	-	-	-	-	-	-	-	-	-	-	-	-	-
Locus_66808_Transcript_1_1_Confidence_0.000_Length_329	12	240	95.7458	16.4536	175.038	10.6383	3.4112	1.76051e-05	0.0191692	-	-	-	-	-	328	93.6	484	NM_001030990.1	Gallus gallus CDV3 homolog (mouse) (CDV3), mRNA	-	-	-	-	-	328	93.5976	484	NM_001030990.1	Gallus gallus CDV3 homolog (mouse) (CDV3), mRNA	-	-
Locus_66856_Transcript_6_6_Confidence_0.182_Length_1060	25	353	145.865	34.2783	257.452	7.51064	2.90894	2.20911e-05	0.0232819	823	99.88	1513	XM_003209896.1	PREDICTED: Meleagris gallopavo cell death activator CIDE-3-like (LOC100543168), mRNA	896	93.19	1295	XM_003641931.1	PREDICTED: Gallus gallus cell death activator CIDE-3-like (LOC100859733), mRNA	218	62.39	231	Q96AQ7.1	CIDEC_HUMAN RecName: Full=Cell death activator CIDE-3; AltName: Full=Cell death-inducing DFFA-like effector protein C; AltName: Full=Fat-specific protein FSP27 homolog	823	99.8785	1513	XM_003209896.1	PREDICTED: Meleagris gallopavo cell death activator CIDE-3-like (LOC100543168), mRNA	GO:0006915	GO:0009987; GO:0044699
Locus_66865_Transcript_4_6_Confidence_0.600_Length_539	31	400	167.118	42.5051	291.73	6.86342	2.77893	2.52434e-05	0.026129	181	100	335	XM_003202335.1	PREDICTED: Meleagris gallopavo UPF0562 protein C7orf55 homolog (LOC100550321), mRNA	522	95.21	824	XM_001233540.2	PREDICTED: Gallus gallus chromosome 1 open reading frame, human C7orf55 (C1H7orf55), mRNA	99	78.79	133	Q4G012.1	CG055_RAT RecName: Full=UPF0562 protein C7orf55 homolog	248	97.9839	431	AC163707.3	Gallus gallus BAC clone CH261-71N11 from chromosome ul, complete sequence	-	-
Locus_70433_Transcript_1_1_Confidence_0.000_Length_280	20	322	131.133	27.4226	234.843	8.56383	3.09826	1.36101e-05	0.0153683	-	-	-	-	-	-	-	-	-	-	-	-	-	-	-	225	90.6667	287	AF212989.1	Coturnix coturnix hypoxia-inducible factor 2 alpha mRNA, complete cds	-	-
Locus_708_Transcript_1_2_Confidence_0.857_Length_983	720	223	574.927	987.214	162.639	0.164746	-2.60169	1.70408e-06	0.00253273	-	-	-	-	-	-	-	-	-	-	-	-	-	-	-	95	98.9474	171	EF153719.1	Meleagris gallopavo mitochondrion, complete genome	GO:0022900; GO:0055114	GO:0008152
Locus_70917_Transcript_1_2_Confidence_0.750_Length_517	119	1	81.947	163.165	0.729325	0.00446987	-7.80555	1.9063e-11	7.20639e-08	-	-	-	-	-	-	-	-	-	-	-	-	-	-	-	-	-	-	-	-	-	-
Locus_70917_Transcript_2_2_Confidence_0.000_Length_350	79	1	54.5243	108.319	0.729325	0.0067331	-7.21451	1.54764e-08	3.8042e-05	-	-	-	-	-	-	-	-	-	-	-	-	-	-	-	-	-	-	-	-	-	-
Locus_72821_Transcript_1_2_Confidence_0.273_Length_262	295	1	202.606	404.484	0.729325	0.0018031	-9.1153	1.15705e-19	1.82912e-15	-	-	-	-	-	-	-	-	-	-	-	-	-	-	-	-	-	-	-	-	-	-
Locus_72821_Transcript_2_2_Confidence_0.364_Length_249	360	2	247.533	493.607	1.45865	0.00295508	-8.40259	9.00921e-21	1.74072e-16	-	-	-	-	-	-	-	-	-	-	-	-	-	-	-	-	-	-	-	-	-	-
Locus_7394_Transcript_1_3_Confidence_0.300_Length_216	91	15	67.8564	124.773	10.9399	0.0876783	-3.51164	3.87655e-05	0.0356671	-	-	-	-	-	-	-	-	-	-	-	-	-	-	-	-	-	-	-	-	-	-
Locus_7394_Transcript_2_3_Confidence_0.100_Length_222	442	48	320.524	606.04	35.0076	0.0577645	-4.11367	3.38634e-11	1.20176e-07	-	-	-	-	-	-	-	-	-	-	-	-	-	-	-	-	-	-	-	-	-	-
Locus_74230_Transcript_1_1_Confidence_0.143_Length_218	53	2	37.0643	72.6699	1.45865	0.0200723	-5.63865	1.01222e-05	0.0118932	-	-	-	-	-	-	-	-	-	-	-	-	-	-	-	-	-	-	-	-	-	-
Locus_74241_Transcript_4_4_Confidence_0.467_Length_379	387	4017	1730.16	530.628	2929.7	5.52119	2.46498	1.28745e-06	0.00198124	-	-	-	-	-	327	89.6	412	XM_001235548.2	PREDICTED: Gallus gallus cytochrome c oxidase subunit VIIIA (ubiquitous) (COX8A), mRNA	-	-	-	-	-	332	89.759	422	XM_001235548.3	PREDICTED: Gallus gallus cytochrome c oxidase subunit VIIIA (ubiquitous) (COX8A), mRNA	-	-
Locus_74868_Transcript_3_4_Confidence_0.812_Length_343	59	2	41.1777	80.8967	1.45865	0.018031	-5.79338	2.99333e-06	0.00419775	-	-	-	-	-	-	-	-	-	-	-	-	-	-	-	-	-	-	-	-	GO:0018149	GO:0009987; GO:0008152
Locus_74881_Transcript_1_2_Confidence_0.800_Length_253	477	76	354.729	654.029	55.4287	0.0847495	-3.56065	2.14098e-09	5.90959e-06	-	-	-	-	-	-	-	-	-	-	-	-	-	-	-	-	-	-	-	-	-	-
Locus_74881_Transcript_2_2_Confidence_0.200_Length_208	271	47	202.927	371.576	34.2783	0.0922509	-3.43829	9.07038e-08	0.000187772	-	-	-	-	-	-	-	-	-	-	-	-	-	-	-	-	-	-	-	-	-	-
Locus_75211_Transcript_2_2_Confidence_0.400_Length_202	78	10	57.1207	106.948	7.29325	0.0681942	-3.87421	2.95463e-05	0.030223	-	-	-	-	-	-	-	-	-	-	-	-	-	-	-	-	-	-	-	-	-	-
Locus_75708_Transcript_1_10_Confidence_0.360_Length_250	62	3	43.599	85.0101	2.18797	0.0257378	-5.27997	4.72901e-06	0.00622989	-	-	-	-	-	-	-	-	-	-	-	-	-	-	-	108	87.963	121	AC193561.4	Gallus gallus BAC clone TAM32-84L23 from chromosome z, complete sequence	GO:0006278	GO:0009987; GO:0008152
Locus_75708_Transcript_3_10_Confidence_0.360_Length_263	115	9	82.122	157.68	6.56392	0.0416281	-4.5863	1.19083e-07	0.000235317	-	-	-	-	-	-	-	-	-	-	-	-	-	-	-	122	88.5246	141	AC193561.4	Gallus gallus BAC clone TAM32-84L23 from chromosome z, complete sequence	GO:0006278	GO:0009987; GO:0008152
Locus_75708_Transcript_6_10_Confidence_0.160_Length_221	68	2	47.3478	93.2369	1.45865	0.0156446	-5.9982	5.17666e-07	0.00087397	-	-	-	-	-	-	-	-	-	-	-	-	-	-	-	69	94.2029	104	AC193561.4	Gallus gallus BAC clone TAM32-84L23 from chromosome z, complete sequence	-	-
Locus_76898_Transcript_1_1_Confidence_0.000_Length_234	68	0	46.6185	93.2369	0	0	#NAME?	1.78627e-08	4.25508e-05	-	-	-	-	-	-	-	-	-	-	-	-	-	-	-	-	-	-	-	-	GO:0015031; GO:0007165; GO:0006412	GO:0065007; GO:0009987; GO:0051179; GO:0008152; GO:0050896; GO:0023052; GO:0044699
Locus_78843_Transcript_1_1_Confidence_0.658_Length_279	48373	22726	41450.2	66325.7	16574.6	0.249898	-2.00059	4.47122e-05	0.0404958	-	-	-	-	-	-	-	-	-	-	-	-	-	-	-	106	98.1132	185	JF275060.1	Meleagris gallopavo strain Nicholas mitochondrion, complete genome	GO:0009060; GO:0022900	GO:0009987; GO:0008152
Locus_78963_Transcript_1_2_Confidence_0.538_Length_219	155	1748	743.693	212.525	1274.86	5.99863	2.58463	1.26237e-06	0.00195999	-	-	-	-	-	-	-	-	-	-	-	-	-	-	-	-	-	-	-	-	-	-
Locus_78963_Transcript_2_2_Confidence_0.462_Length_200	112	1313	555.585	153.567	957.604	6.23575	2.64056	1.40983e-06	0.00213183	-	-	-	-	-	-	-	-	-	-	-	-	-	-	-	-	-	-	-	-	-	-
Locus_80177_Transcript_1_2_Confidence_1.000_Length_280	64	3	44.9702	87.7524	2.18797	0.0249335	-5.32577	3.24946e-06	0.0044493	-	-	-	-	-	-	-	-	-	-	-	-	-	-	-	-	-	-	-	-	-	-
Locus_81220_Transcript_1_1_Confidence_1.000_Length_262	17916	6079	14499.4	24565.2	4433.57	0.180482	-2.47008	7.19676e-07	0.00119188	-	-	-	-	-	-	-	-	-	-	73	94.52	114	P18941.1	NU6M_CHICK RecName: Full=NADH-ubiquinone oxidoreductase chain 6; AltName: Full=NADH dehydrogenase subunit 6	221	100	409	JF275060.1	Meleagris gallopavo strain Nicholas mitochondrion, complete genome	GO:0055114	GO:0008152
Locus_81228_Transcript_1_1_Confidence_1.000_Length_236	10329	3072	8201.45	14162.4	2240.49	0.158199	-2.66018	1.23153e-07	0.000240624	-	-	-	-	-	-	-	-	-	-	78	82.05	106	P18941.1	NU6M_CHICK RecName: Full=NADH-ubiquinone oxidoreductase chain 6; AltName: Full=NADH dehydrogenase subunit 6	236	100	436	EF153719.1	Meleagris gallopavo mitochondrion, complete genome	GO:0055114	GO:0008152
Locus_842_Transcript_16_39_Confidence_0.013_Length_213	64	4	45.3348	87.7524	2.9173	0.0332447	-4.91073	7.83063e-06	0.00965745	-	-	-	-	-	-	-	-	-	-	-	-	-	-	-	205	77.561	113	M14693.1	CHKUB1A Chicken ubiquitin I (UbI) gene, partial cds	-	-
Locus_921_Transcript_1_27_Confidence_0.048_Length_434	139	0	95.2936	190.587	0	0	#NAME?	1.00154e-13	6.45041e-10	-	-	-	-	-	437	93.14	638	XM_425514.3	PREDICTED: Gallus gallus alpha-2-macroglobulin-like protein 1-like (LOC427942), mRNA	158	41.14	114	A8K2U0.3	A2ML1_HUMAN RecName: Full=Alpha-2-macroglobulin-like protein 1; AltName: Full=C3 and PZP-like alpha-2-macroglobulin domain-containing protein 9; Flags: Precursor	434	93.7788	652	XM_004938105.1	PREDICTED: Gallus gallus alpha-2-macroglobulin-like 2 (A2ML2), transcript variant X6, mRNA	GO:0052547	GO:0065007
Locus_921_Transcript_10_27_Confidence_0.095_Length_371	107	0	73.3555	146.711	0	0	#NAME?	1.31747e-11	5.45475e-08	-	-	-	-	-	-	-	-	-	-	-	-	-	-	-	229	94.3231	351	XM_425514.4	PREDICTED: Gallus gallus alpha-2-macroglobulin-like 2 (A2ML2), transcript variant X4, mRNA	-	-
Locus_921_Transcript_11_27_Confidence_0.095_Length_731	340	0	233.092	466.185	0	0	#NAME?	2.77968e-22	8.05616e-18	-	-	-	-	-	391	94.88	612	XM_425514.3	PREDICTED: Gallus gallus alpha-2-macroglobulin-like protein 1-like (LOC427942), mRNA	150	46.67	133	P01023.3	A2MG_HUMAN RecName: Full=Alpha-2-macroglobulin; Short=Alpha-2-M; AltName: Full=C3 and PZP-like alpha-2-macroglobulin domain-containing protein 5; Flags: Precursor	656	94.8171	1024	XM_425514.4	PREDICTED: Gallus gallus alpha-2-macroglobulin-like 2 (A2ML2), transcript variant X4, mRNA	GO:0010951	GO:0065007
Locus_921_Transcript_19_27_Confidence_0.190_Length_1052	335	22	237.687	459.329	16.0451	0.0349317	-4.83932	1.12929e-12	6.38501e-09	-	-	-	-	-	673	94.35	1029	XM_425514.3	PREDICTED: Gallus gallus alpha-2-macroglobulin-like protein 1-like (LOC427942), mRNA	299	49.5	287	A8K2U0.3	A2ML1_HUMAN RecName: Full=Alpha-2-macroglobulin-like protein 1; AltName: Full=C3 and PZP-like alpha-2-macroglobulin domain-containing protein 9; Flags: Precursor	848	94.9292	1328	XM_004938105.1	PREDICTED: Gallus gallus alpha-2-macroglobulin-like 2 (A2ML2), transcript variant X6, mRNA	GO:0052547; GO:0010951	GO:0065007
Locus_921_Transcript_2_27_Confidence_0.190_Length_1015	209	4	144.742	286.566	2.9173	0.0101802	-6.61809	3.43571e-14	2.59761e-10	-	-	-	-	-	585	93.5	867	XM_425514.3	PREDICTED: Gallus gallus alpha-2-macroglobulin-like protein 1-like (LOC427942), mRNA	210	43.33	175	A8K2U0.3	A2ML1_HUMAN RecName: Full=Alpha-2-macroglobulin-like protein 1; AltName: Full=C3 and PZP-like alpha-2-macroglobulin domain-containing protein 9; Flags: Precursor	582	93.9863	880	XM_004938105.1	PREDICTED: Gallus gallus alpha-2-macroglobulin-like 2 (A2ML2), transcript variant X6, mRNA	GO:0052547	GO:0065007
Locus_921_Transcript_20_27_Confidence_0.286_Length_1935	182	42	140.089	249.546	30.6316	0.12275	-3.02621	8.37722e-06	0.0100465	-	-	-	-	-	670	97.46	1144	XM_416481.3	PREDICTED: Gallus gallus ribosomal modification protein rimK-like family member B (RIMKLB), mRNA	223	98.21	394	Q9ULI2.2	RIMKB_HUMAN RecName: Full=Beta-citryl-glutamate synthase B; AltName: Full=N-acetyl-aspartyl-glutamate synthetase B; Short=NAAG synthetase B; Short=NAAGS; AltName: Full=Ribosomal protein S6 modification-like protein B	670	97.4627	1144	XM_004938100.1	PREDICTED: Gallus gallus ribosomal modification protein rimK-like family member B (RIMKLB), transcript variant X2, mRNA	GO:0006464	GO:0009987; GO:0008152
Locus_921_Transcript_21_27_Confidence_0.333_Length_1223	229	36	170.122	313.989	26.2557	0.0836198	-3.58001	9.48606e-08	0.00019181	-	-	-	-	-	670	97.46	1144	XM_416481.3	PREDICTED: Gallus gallus ribosomal modification protein rimK-like family member B (RIMKLB), mRNA	223	98.21	394	Q9ULI2.2	RIMKB_HUMAN RecName: Full=Beta-citryl-glutamate synthase B; AltName: Full=N-acetyl-aspartyl-glutamate synthetase B; Short=NAAG synthetase B; Short=NAAGS; AltName: Full=Ribosomal protein S6 modification-like protein B	670	97.4627	1144	XM_004938100.1	PREDICTED: Gallus gallus ribosomal modification protein rimK-like family member B (RIMKLB), transcript variant X2, mRNA	GO:0006464	GO:0009987; GO:0008152
Locus_921_Transcript_22_27_Confidence_0.333_Length_1842	740	15	512.788	1014.64	10.9399	0.0107821	-6.53522	9.08272e-22	2.25633e-17	-	-	-	-	-	1254	94.66	1941	XM_425514.3	PREDICTED: Gallus gallus alpha-2-macroglobulin-like protein 1-like (LOC427942), mRNA	565	46.02	484	P01023.3	A2MG_HUMAN RecName: Full=Alpha-2-macroglobulin; Short=Alpha-2-M; AltName: Full=C3 and PZP-like alpha-2-macroglobulin domain-containing protein 5; Flags: Precursor	1831	95.03	2878	XM_004938105.1	PREDICTED: Gallus gallus alpha-2-macroglobulin-like 2 (A2ML2), transcript variant X6, mRNA	GO:0010951	GO:0065007
Locus_921_Transcript_24_27_Confidence_0.238_Length_1360	301	18	212.919	412.71	13.1278	0.0318089	-4.97443	1.26487e-12	6.87354e-09	-	-	-	-	-	651	94.16	989	XM_425514.3	PREDICTED: Gallus gallus alpha-2-macroglobulin-like protein 1-like (LOC427942), mRNA	328	46.65	293	A8K2U0.3	A2ML1_HUMAN RecName: Full=Alpha-2-macroglobulin-like protein 1; AltName: Full=C3 and PZP-like alpha-2-macroglobulin domain-containing protein 9; Flags: Precursor	935	94.8663	1461	XM_004938105.1	PREDICTED: Gallus gallus alpha-2-macroglobulin-like 2 (A2ML2), transcript variant X6, mRNA	GO:0052547	GO:0065007
Locus_921_Transcript_27_27_Confidence_0.095_Length_1282	348	29	249.152	477.154	21.1504	0.0443262	-4.4957	9.54564e-12	4.14982e-08	-	-	-	-	-	673	94.35	1029	XM_425514.3	PREDICTED: Gallus gallus alpha-2-macroglobulin-like protein 1-like (LOC427942), mRNA	321	48.6	298	A8K2U0.3	A2ML1_HUMAN RecName: Full=Alpha-2-macroglobulin-like protein 1; AltName: Full=C3 and PZP-like alpha-2-macroglobulin domain-containing protein 9; Flags: Precursor	933	94.9625	1463	XM_004938105.1	PREDICTED: Gallus gallus alpha-2-macroglobulin-like 2 (A2ML2), transcript variant X6, mRNA	GO:0052547	GO:0065007
Locus_921_Transcript_3_27_Confidence_0.048_Length_242	105	0	71.9844	143.969	0	0	#NAME?	1.83683e-11	7.20639e-08	-	-	-	-	-	242	96.28	398	XM_425514.3	PREDICTED: Gallus gallus alpha-2-macroglobulin-like protein 1-like (LOC427942), mRNA	-	-	-	-	-	242	96.281	398	XM_425514.4	PREDICTED: Gallus gallus alpha-2-macroglobulin-like 2 (A2ML2), transcript variant X4, mRNA	GO:0052547	GO:0065007
Locus_921_Transcript_4_27_Confidence_0.286_Length_1658	515	0	353.066	706.132	0	0	#NAME?	1.20741e-26	1.0498e-21	-	-	-	-	-	607	95.22	961	XM_425514.3	PREDICTED: Gallus gallus alpha-2-macroglobulin-like protein 1-like (LOC427942), mRNA	220	46.82	193	P01023.3	A2MG_HUMAN RecName: Full=Alpha-2-macroglobulin; Short=Alpha-2-M; AltName: Full=C3 and PZP-like alpha-2-macroglobulin domain-containing protein 5; Flags: Precursor	665	95.188	1051	XM_425514.4	PREDICTED: Gallus gallus alpha-2-macroglobulin-like 2 (A2ML2), transcript variant X4, mRNA	GO:0010951	GO:0065007
Locus_921_Transcript_5_27_Confidence_0.333_Length_1872	585	1	401.42	802.112	0.729325	0.000909256	-10.103	9.2657e-27	1.0498e-21	-	-	-	-	-	607	95.22	961	XM_425514.3	PREDICTED: Gallus gallus alpha-2-macroglobulin-like protein 1-like (LOC427942), mRNA	220	46.82	193	P01023.3	A2MG_HUMAN RecName: Full=Alpha-2-macroglobulin; Short=Alpha-2-M; AltName: Full=C3 and PZP-like alpha-2-macroglobulin domain-containing protein 5; Flags: Precursor	872	95.0688	1373	XM_425514.4	PREDICTED: Gallus gallus alpha-2-macroglobulin-like 2 (A2ML2), transcript variant X4, mRNA	GO:0010951	GO:0065007
Locus_921_Transcript_6_27_Confidence_0.333_Length_1469	614	4	422.396	841.874	2.9173	0.00346524	-8.17283	8.74793e-25	5.07071e-20	-	-	-	-	-	1188	94.36	1820	XM_425514.3	PREDICTED: Gallus gallus alpha-2-macroglobulin-like protein 1-like (LOC427942), mRNA	435	42.76	343	P01023.3	A2MG_HUMAN RecName: Full=Alpha-2-macroglobulin; Short=Alpha-2-M; AltName: Full=C3 and PZP-like alpha-2-macroglobulin domain-containing protein 5; Flags: Precursor	1450	94.6207	2244	XM_004938105.1	PREDICTED: Gallus gallus alpha-2-macroglobulin-like 2 (A2ML2), transcript variant X6, mRNA	GO:0010951	GO:0065007
Locus_921_Transcript_7_27_Confidence_0.190_Length_1308	381	0	261.2	522.401	0	0	#NAME?	1.82032e-23	6.33087e-19	-	-	-	-	-	607	95.22	961	XM_425514.3	PREDICTED: Gallus gallus alpha-2-macroglobulin-like protein 1-like (LOC427942), mRNA	220	46.82	193	P01023.3	A2MG_HUMAN RecName: Full=Alpha-2-macroglobulin; Short=Alpha-2-M; AltName: Full=C3 and PZP-like alpha-2-macroglobulin domain-containing protein 5; Flags: Precursor	872	95.0688	1373	XM_425514.4	PREDICTED: Gallus gallus alpha-2-macroglobulin-like 2 (A2ML2), transcript variant X4, mRNA	GO:0010951	GO:0065007
Locus_921_Transcript_8_27_Confidence_0.190_Length_905	394	0	270.113	540.226	0	0	#NAME?	8.11117e-24	3.52621e-19	-	-	-	-	-	629	95.23	996	XM_425514.3	PREDICTED: Gallus gallus alpha-2-macroglobulin-like protein 1-like (LOC427942), mRNA	226	47.79	204	P01023.3	A2MG_HUMAN RecName: Full=Alpha-2-macroglobulin; Short=Alpha-2-M; AltName: Full=C3 and PZP-like alpha-2-macroglobulin domain-containing protein 5; Flags: Precursor	894	95.0783	1408	XM_425514.4	PREDICTED: Gallus gallus alpha-2-macroglobulin-like 2 (A2ML2), transcript variant X4, mRNA	GO:0010951	GO:0065007
Locus_921_Transcript_9_27_Confidence_0.048_Length_240	83	0	56.9019	113.804	0	0	#NAME?	9.15884e-10	2.69944e-06	-	-	-	-	-	-	-	-	-	-	-	-	-	-	-	229	94.3231	351	XM_425514.4	PREDICTED: Gallus gallus alpha-2-macroglobulin-like 2 (A2ML2), transcript variant X4, mRNA	-	-
Locus_956_Transcript_1_6_Confidence_0.118_Length_944	63	645	278.398	86.3812	470.415	5.4458	2.44514	3.4213e-05	0.0334238	-	-	-	-	-	-	-	-	-	-	-	-	-	-	-	708	88.9831	837	XM_004940390.1	PREDICTED: Gallus gallus uncharacterized LOC101749651 (LOC101749651), mRNA	-	-
Locus_956_Transcript_3_6_Confidence_0.412_Length_2298	85	1134	471.8	116.546	827.055	7.09637	2.82708	4.65513e-07	0.000793627	-	-	-	-	-	-	-	-	-	-	80	66.25	110	Q3SX20.2	CQ059_BOVIN RecName: Full=Uncharacterized protein C17orf59 homolog	860	90.6977	1107	XM_004940390.1	PREDICTED: Gallus gallus uncharacterized LOC101749651 (LOC101749651), mRNA	-	-
Locus_956_Transcript_4_6_Confidence_0.294_Length_2235	71	1131	461.108	97.3503	824.867	8.47318	3.0829	6.10902e-08	0.00013279	-	-	-	-	-	-	-	-	-	-	80	66.25	110	Q3SX20.2	CQ059_BOVIN RecName: Full=Uncharacterized protein C17orf59 homolog	860	90.6977	1107	XM_004940390.1	PREDICTED: Gallus gallus uncharacterized LOC101749651 (LOC101749651), mRNA	-	-

## Sheet: PBAFB vs CNTL
Transcript ID	HTSeq Counts		DESeq Differential Expression Analysis							BLAST Annotation UMD 2.01					BLAST Annotation Galgal 4.0					BLAST Annotation SwissProt					BLAST Annotation NR					Biological Process GO Terms
	CNTL	PBAFB	Base Mean	Base Mean CNTL	Base Mean PBAFB	Fold Change	Log2 Fold Change	p-value	q-value	Hit Length	Identity (%)	Bit Score	Reference ID	Description	Hit Length	Identity (%)	Bit Score	Reference ID	Description	Hit Length	Identity (%)	Bit Score	Reference ID	Description	Hit Length	Identity (%)	Bit Score	Reference ID	Description	GO Hit IDs	GO Level 2 Parent IDs
Locus_10221_Transcript_1_9_Confidence_0.100_Length_1592	1	335	113.403	1.48678	225.319	151.548	7.24363	4.2914e-06	0.00860461	-	-	-	-	-	-	-	-	-	-	-	-	-	-	-	1577	87.1909	1753	AC189862.1	Gallus gallus BAC clone CH261-119G14 from chromosome z, complete sequence	-	-
Locus_10221_Transcript_3_9_Confidence_0.500_Length_3449	9	818	281.781	13.3811	550.181	41.1164	5.36164	3.73677e-06	0.0078334	-	-	-	-	-	224	87.95	265	XM_003643011.1	PREDICTED: Gallus gallus chromosome Z open reading frame, human C9orf21, transcript variant 2 (CZH9orf21), mRNA	-	-	-	-	-	1722	86.5854	1853	AC189862.1	Gallus gallus BAC clone CH261-119G14 from chromosome z, complete sequence	GO:0055114	GO:0008152
Locus_10221_Transcript_4_9_Confidence_0.400_Length_2721	7	579	199.919	10.4075	389.431	37.4184	5.22567	1.29028e-05	0.0170075	-	-	-	-	-	268	89.55	340	XM_003643011.1	PREDICTED: Gallus gallus chromosome Z open reading frame, human C9orf21, transcript variant 2 (CZH9orf21), mRNA	-	-	-	-	-	1722	86.5854	1853	AC189862.1	Gallus gallus BAC clone CH261-119G14 from chromosome z, complete sequence	GO:0055114	GO:0008152
Locus_10221_Transcript_5_9_Confidence_0.500_Length_3157	10	765	264.701	14.8678	514.533	34.6071	5.113	8.52221e-06	0.01329	-	-	-	-	-	78	96.15	126	XM_003643010.1	PREDICTED: Gallus gallus chromosome Z open reading frame, human C9orf21, transcript variant 1 (CZH9orf21), mRNA	-	-	-	-	-	1722	86.5854	1853	AC189862.1	Gallus gallus BAC clone CH261-119G14 from chromosome z, complete sequence	-	-
Locus_10221_Transcript_6_9_Confidence_0.600_Length_3161	11	777	269.48	16.3546	522.605	31.9545	4.99795	1.1252e-05	0.0158813	-	-	-	-	-	78	96.15	126	XM_003643010.1	PREDICTED: Gallus gallus chromosome Z open reading frame, human C9orf21, transcript variant 1 (CZH9orf21), mRNA	-	-	-	-	-	1722	86.5854	1853	AC189862.1	Gallus gallus BAC clone CH261-119G14 from chromosome z, complete sequence	-	-
Locus_10221_Transcript_7_9_Confidence_0.400_Length_1579	6	454	157.139	8.9207	305.357	34.2302	5.0972	3.45256e-05	0.0349256	-	-	-	-	-	78	96.15	126	XM_003643010.1	PREDICTED: Gallus gallus chromosome Z open reading frame, human C9orf21, transcript variant 1 (CZH9orf21), mRNA	-	-	-	-	-	1384	85.1156	1360	AC189862.1	Gallus gallus BAC clone CH261-119G14 from chromosome z, complete sequence	-	-
Locus_10221_Transcript_8_9_Confidence_0.500_Length_3915	8	1005	343.925	11.8943	675.956	56.8304	5.82859	6.39951e-07	0.00195687	-	-	-	-	-	78	96.15	126	XM_003643010.1	PREDICTED: Gallus gallus chromosome Z open reading frame, human C9orf21, transcript variant 1 (CZH9orf21), mRNA	-	-	-	-	-	1722	86.5854	1853	AC189862.1	Gallus gallus BAC clone CH261-119G14 from chromosome z, complete sequence	-	-
Locus_108_Transcript_1_194_Confidence_0.004_Length_281	8	634	219.159	11.8943	426.424	35.8512	5.16395	1.17815e-05	0.0161289	-	-	-	-	-	-	-	-	-	-	-	-	-	-	-	254	87.0079	283	AC171017.3	Gallus gallus BAC clone CH261-1F11 from chromosome ul, complete sequence	-	-
Locus_108_Transcript_10_194_Confidence_0.024_Length_515	212	23305	7994.99	315.198	15674.8	49.7299	5.63604	6.18098e-08	0.000325893	515	99.61	942	XM_003212723.1	PREDICTED: Meleagris gallopavo apolipoprotein A-IV-like (LOC100542345), mRNA	515	96.12	841	NM_204938.1	Gallus gallus apolipoprotein A-IV (APOA4), mRNA	148	51.35	154	P33621.1	APOA4_MACFA RecName: Full=Apolipoprotein A-IV; Short=Apo-AIV; Short=ApoA-IV; AltName: Full=Apolipoprotein A4; Flags: Precursor	515	99.6117	942	XM_003212723.1	PREDICTED: Meleagris gallopavo apolipoprotein A-IV-like (LOC100542345), mRNA	GO:0033344; GO:0042632; GO:0008203; GO:0034378; GO:0034371; GO:0034375; GO:0042744; GO:0002227; GO:0007159; GO:0044240; GO:0034445; GO:0046470; GO:0033700; GO:0010873; GO:0045723; GO:0051006; GO:0010898; GO:0030300; GO:0019430; GO:0006982; GO:0035634; GO:0043691; GO:0034372	GO:0022610; GO:0065007; GO:0071840; GO:0009987; GO:0002376; GO:0051179; GO:0008152; GO:0032501; GO:0050896; GO:0044699
Locus_108_Transcript_11_194_Confidence_0.012_Length_263	59	10570	3598.51	87.7202	7109.3	81.0452	6.34065	4.65403e-09	4.04884e-05	263	99.24	475	XM_003212723.1	PREDICTED: Meleagris gallopavo apolipoprotein A-IV-like (LOC100542345), mRNA	263	93.54	392	NM_204938.1	Gallus gallus apolipoprotein A-IV (APOA4), mRNA	-	-	-	-	-	263	99.2395	475	XM_003212723.1	PREDICTED: Meleagris gallopavo apolipoprotein A-IV-like (LOC100542345), mRNA	GO:0033344; GO:0042632; GO:0008203; GO:0042744; GO:0002227; GO:0007159; GO:0044240; GO:0034445; GO:0046470; GO:0033700; GO:0010873; GO:0045723; GO:0051006; GO:0010898; GO:0065005; GO:0030300; GO:0019430; GO:0006982; GO:0035634; GO:0043691; GO:0034372	GO:0022610; GO:0065007; GO:0071840; GO:0009987; GO:0002376; GO:0051179; GO:0008152; GO:0032501; GO:0050896; GO:0044699
Locus_108_Transcript_12_194_Confidence_0.026_Length_353	136	20915	7134.74	202.203	14067.3	69.5702	6.1204	8.83092e-09	6.98418e-05	353	99.43	641	XM_003212723.1	PREDICTED: Meleagris gallopavo apolipoprotein A-IV-like (LOC100542345), mRNA	353	94.33	542	NM_204938.1	Gallus gallus apolipoprotein A-IV (APOA4), mRNA	-	-	-	-	-	353	99.4334	641	XM_003212723.1	PREDICTED: Meleagris gallopavo apolipoprotein A-IV-like (LOC100542345), mRNA	GO:0033344; GO:0042632; GO:0008203; GO:0034378; GO:0034371; GO:0034375; GO:0042744; GO:0002227; GO:0007159; GO:0044240; GO:0034445; GO:0046470; GO:0033700; GO:0007603; GO:0010873; GO:0045723; GO:0051006; GO:0010898; GO:0030300; GO:0019430; GO:0006982; GO:0035634; GO:0001523; GO:0043691; GO:0034372	GO:0022610; GO:0065007; GO:0071840; GO:0009987; GO:0002376; GO:0051179; GO:0008152; GO:0032501; GO:0050896; GO:0023052; GO:0044699
Locus_108_Transcript_13_194_Confidence_0.011_Length_230	44	10300	3496.56	65.4185	6927.7	105.898	6.72654	1.04654e-09	1.40069e-05	230	99.13	414	XM_003212723.1	PREDICTED: Meleagris gallopavo apolipoprotein A-IV-like (LOC100542345), mRNA	230	93.91	348	NM_204938.1	Gallus gallus apolipoprotein A-IV (APOA4), mRNA	-	-	-	-	-	230	99.1304	414	XM_003212723.1	PREDICTED: Meleagris gallopavo apolipoprotein A-IV-like (LOC100542345), mRNA	GO:0033344; GO:0042632; GO:0008203; GO:0034378; GO:0034371; GO:0034375; GO:0042744; GO:0002227; GO:0007159; GO:0044240; GO:0034445; GO:0046470; GO:0033700; GO:0007603; GO:0010873; GO:0045723; GO:0051006; GO:0010898; GO:0030300; GO:0019430; GO:0006982; GO:0035634; GO:0001523; GO:0043691; GO:0034372	GO:0022610; GO:0065007; GO:0071840; GO:0009987; GO:0002376; GO:0051179; GO:0008152; GO:0032501; GO:0050896; GO:0023052; GO:0044699
Locus_108_Transcript_14_194_Confidence_0.021_Length_249	38	6863	2336.25	56.4978	4616	81.7024	6.35231	5.81629e-09	4.81902e-05	203	99.51	370	XM_003212723.1	PREDICTED: Meleagris gallopavo apolipoprotein A-IV-like (LOC100542345), mRNA	203	94.58	315	NM_204938.1	Gallus gallus apolipoprotein A-IV (APOA4), mRNA	-	-	-	-	-	203	99.5074	370	XM_003212723.1	PREDICTED: Meleagris gallopavo apolipoprotein A-IV-like (LOC100542345), mRNA	GO:0033344; GO:0042632; GO:0008203; GO:0042744; GO:0002227; GO:0007159; GO:0044240; GO:0034445; GO:0046470; GO:0033700; GO:0010873; GO:0045723; GO:0051006; GO:0010898; GO:0065005; GO:0030300; GO:0019430; GO:0006982; GO:0035634; GO:0043691; GO:0034372	GO:0022610; GO:0065007; GO:0071840; GO:0009987; GO:0002376; GO:0051179; GO:0008152; GO:0032501; GO:0050896; GO:0044699
Locus_108_Transcript_149_194_Confidence_0.050_Length_970	613	52365	18065.9	911.399	35220.3	38.6443	5.27218	2.49352e-07	0.00100897	415	99.52	758	XM_003212723.1	PREDICTED: Meleagris gallopavo apolipoprotein A-IV-like (LOC100542345), mRNA	415	95.9	673	NM_204938.1	Gallus gallus apolipoprotein A-IV (APOA4), mRNA	137	50.36	140	P33621.1	APOA4_MACFA RecName: Full=Apolipoprotein A-IV; Short=Apo-AIV; Short=ApoA-IV; AltName: Full=Apolipoprotein A4; Flags: Precursor	415	99.5181	758	XM_003212723.1	PREDICTED: Meleagris gallopavo apolipoprotein A-IV-like (LOC100542345), mRNA	GO:0033344; GO:0042632; GO:0008203; GO:0034378; GO:0034371; GO:0034375; GO:0042744; GO:0002227; GO:0007159; GO:0044240; GO:0034445; GO:0046470; GO:0033700; GO:0010873; GO:0045723; GO:0051006; GO:0010898; GO:0030300; GO:0019430; GO:0006982; GO:0035634; GO:0043691; GO:0034372	GO:0022610; GO:0065007; GO:0071840; GO:0009987; GO:0002376; GO:0051179; GO:0008152; GO:0032501; GO:0050896; GO:0044699
Locus_108_Transcript_150_194_Confidence_0.038_Length_660	558	42635	14752.8	829.625	28676	34.565	5.11124	4.84724e-07	0.00168677	370	99.73	678	XM_003212723.1	PREDICTED: Meleagris gallopavo apolipoprotein A-IV-like (LOC100542345), mRNA	370	94.05	562	NM_204938.1	Gallus gallus apolipoprotein A-IV (APOA4), mRNA	-	-	-	-	-	370	99.7297	678	XM_003212723.1	PREDICTED: Meleagris gallopavo apolipoprotein A-IV-like (LOC100542345), mRNA	GO:0033344; GO:0042632; GO:0008203; GO:0034378; GO:0034371; GO:0034375; GO:0042744; GO:0002227; GO:0007159; GO:0044240; GO:0034445; GO:0046470; GO:0033700; GO:0007603; GO:0010873; GO:0045723; GO:0051006; GO:0010898; GO:0030300; GO:0019430; GO:0006982; GO:0035634; GO:0001523; GO:0043691; GO:0034372	GO:0022610; GO:0065007; GO:0071840; GO:0009987; GO:0002376; GO:0051179; GO:0008152; GO:0032501; GO:0050896; GO:0044699
Locus_108_Transcript_151_194_Confidence_0.007_Length_205	262	10552	3743.37	389.537	7097.2	18.2196	4.18742	2.09721e-05	0.0236949	115	99.13	207	XM_003212723.1	PREDICTED: Meleagris gallopavo apolipoprotein A-IV-like (LOC100542345), mRNA	171	89.47	215	NM_204938.1	Gallus gallus apolipoprotein A-IV (APOA4), mRNA	-	-	-	-	-	185	89.1892	230	AC171017.3	Gallus gallus BAC clone CH261-1F11 from chromosome ul, complete sequence	GO:0033344; GO:0042632; GO:0008203; GO:0042744; GO:0002227; GO:0007159; GO:0044240; GO:0034445; GO:0046470; GO:0033700; GO:0010873; GO:0045723; GO:0051006; GO:0010898; GO:0065005; GO:0030300; GO:0019430; GO:0006982; GO:0035634; GO:0043691; GO:0034372	GO:0022610; GO:0065007; GO:0071840; GO:0009987; GO:0002376; GO:0051179; GO:0008152; GO:0032501; GO:0050896; GO:0044699
Locus_108_Transcript_152_194_Confidence_0.006_Length_206	279	10550	3755.33	414.813	7095.85	17.1062	4.09644	2.95184e-05	0.031317	116	99.14	209	XM_003212723.1	PREDICTED: Meleagris gallopavo apolipoprotein A-IV-like (LOC100542345), mRNA	172	89.53	217	NM_204938.1	Gallus gallus apolipoprotein A-IV (APOA4), mRNA	-	-	-	-	-	186	89.2473	231	AC171017.3	Gallus gallus BAC clone CH261-1F11 from chromosome ul, complete sequence	GO:0033344; GO:0042632; GO:0008203; GO:0042744; GO:0002227; GO:0007159; GO:0044240; GO:0034445; GO:0046470; GO:0033700; GO:0010873; GO:0045723; GO:0051006; GO:0010898; GO:0065005; GO:0030300; GO:0019430; GO:0006982; GO:0035634; GO:0043691; GO:0034372	GO:0022610; GO:0065007; GO:0071840; GO:0009987; GO:0002376; GO:0051179; GO:0008152; GO:0032501; GO:0050896; GO:0044699
Locus_108_Transcript_181_194_Confidence_0.030_Length_1066	321	31181	10724.7	477.258	20972.1	43.943	5.45756	1.22598e-07	0.000605702	626	96.17	1003	XM_003212723.1	PREDICTED: Meleagris gallopavo apolipoprotein A-IV-like (LOC100542345), mRNA	662	91.39	883	NM_204938.1	Gallus gallus apolipoprotein A-IV (APOA4), mRNA	100	57	105	P33621.1	APOA4_MACFA RecName: Full=Apolipoprotein A-IV; Short=Apo-AIV; Short=ApoA-IV; AltName: Full=Apolipoprotein A4; Flags: Precursor	626	96.1661	1003	XM_003212723.1	PREDICTED: Meleagris gallopavo apolipoprotein A-IV-like (LOC100542345), mRNA	GO:0033344; GO:0042632; GO:0008203; GO:0034378; GO:0034371; GO:0034375; GO:0042744; GO:0002227; GO:0007159; GO:0044240; GO:0034445; GO:0046470; GO:0033700; GO:0010873; GO:0045723; GO:0051006; GO:0010898; GO:0030300; GO:0019430; GO:0006982; GO:0035634; GO:0043691; GO:0034372	GO:0022610; GO:0065007; GO:0071840; GO:0009987; GO:0002376; GO:0051179; GO:0008152; GO:0032501; GO:0050896; GO:0044699
Locus_108_Transcript_182_194_Confidence_0.004_Length_254	16	1715	588.643	23.7885	1153.5	48.4896	5.5996	4.12452e-07	0.00153898	67	100	124	XM_003212723.1	PREDICTED: Meleagris gallopavo apolipoprotein A-IV-like (LOC100542345), mRNA	-	-	-	-	-	-	-	-	-	-	254	85.8268	270	AC171017.3	Gallus gallus BAC clone CH261-1F11 from chromosome ul, complete sequence	-	-
Locus_108_Transcript_2_194_Confidence_0.009_Length_452	174	11170	3885.78	258.7	7512.86	29.0408	4.86001	1.56591e-06	0.00419165	201	99.5	366	XM_003212723.1	PREDICTED: Meleagris gallopavo apolipoprotein A-IV-like (LOC100542345), mRNA	237	94.09	357	NM_204938.1	Gallus gallus apolipoprotein A-IV (APOA4), mRNA	-	-	-	-	-	201	99.5025	366	XM_003212723.1	PREDICTED: Meleagris gallopavo apolipoprotein A-IV-like (LOC100542345), mRNA	GO:0033344; GO:0042632; GO:0008203; GO:0042744; GO:0002227; GO:0007159; GO:0044240; GO:0034445; GO:0046470; GO:0033700; GO:0010873; GO:0045723; GO:0051006; GO:0010898; GO:0065005; GO:0030300; GO:0019430; GO:0006982; GO:0035634; GO:0043691; GO:0034372	GO:0022610; GO:0065007; GO:0071840; GO:0009987; GO:0002376; GO:0051179; GO:0008152; GO:0032501; GO:0050896; GO:0044699
Locus_108_Transcript_3_194_Confidence_0.006_Length_226	94	5954	2072.19	139.758	4004.62	28.654	4.84066	2.03628e-06	0.00499011	201	99.5	366	XM_003212723.1	PREDICTED: Meleagris gallopavo apolipoprotein A-IV-like (LOC100542345), mRNA	225	93.78	333	NM_204938.1	Gallus gallus apolipoprotein A-IV (APOA4), mRNA	-	-	-	-	-	201	99.5025	366	XM_003212723.1	PREDICTED: Meleagris gallopavo apolipoprotein A-IV-like (LOC100542345), mRNA	GO:0033344; GO:0042632; GO:0008203; GO:0034378; GO:0034371; GO:0034375; GO:0042744; GO:0002227; GO:0007159; GO:0044240; GO:0034445; GO:0046470; GO:0033700; GO:0010873; GO:0045723; GO:0051006; GO:0010898; GO:0030300; GO:0019430; GO:0006982; GO:0035634; GO:0043691; GO:0034372	GO:0022610; GO:0065007; GO:0071840; GO:0009987; GO:0002376; GO:0051179; GO:0008152; GO:0032501; GO:0050896; GO:0044699
Locus_108_Transcript_4_194_Confidence_0.024_Length_636	506	27067	9478.69	752.313	18205.1	24.1988	4.59686	3.88616e-06	0.00804957	349	99.71	641	XM_003212723.1	PREDICTED: Meleagris gallopavo apolipoprotein A-IV-like (LOC100542345), mRNA	385	93.77	575	NM_204938.1	Gallus gallus apolipoprotein A-IV (APOA4), mRNA	100	59	108	O46409.1	APOA4_PIG RecName: Full=Apolipoprotein A-IV; Short=Apo-AIV; Short=ApoA-IV; AltName: Full=Apolipoprotein A4; Flags: Precursor	349	99.7135	641	XM_003212723.1	PREDICTED: Meleagris gallopavo apolipoprotein A-IV-like (LOC100542345), mRNA	GO:0033344; GO:0042632; GO:0008203; GO:0042744; GO:0002227; GO:0007159; GO:0044240; GO:0034445; GO:0046470; GO:0033700; GO:0010873; GO:0045723; GO:0051006; GO:0010898; GO:0065005; GO:0030300; GO:0019430; GO:0006982; GO:0035634; GO:0043691; GO:0034372	GO:0022610; GO:0065007; GO:0071840; GO:0009987; GO:0002376; GO:0051179; GO:0008152; GO:0032501; GO:0050896; GO:0044699
Locus_108_Transcript_5_194_Confidence_0.014_Length_521	186	16279	5612.84	276.542	10949.1	39.5931	5.30718	2.47622e-07	0.00100897	270	99.63	494	XM_003212723.1	PREDICTED: Meleagris gallopavo apolipoprotein A-IV-like (LOC100542345), mRNA	306	93.46	451	NM_204938.1	Gallus gallus apolipoprotein A-IV (APOA4), mRNA	-	-	-	-	-	270	99.6296	494	XM_003212723.1	PREDICTED: Meleagris gallopavo apolipoprotein A-IV-like (LOC100542345), mRNA	GO:0033344; GO:0042632; GO:0008203; GO:0042744; GO:0002227; GO:0007159; GO:0044240; GO:0034445; GO:0046470; GO:0033700; GO:0010873; GO:0045723; GO:0051006; GO:0010898; GO:0065005; GO:0030300; GO:0019430; GO:0006982; GO:0035634; GO:0043691; GO:0034372	GO:0022610; GO:0065007; GO:0071840; GO:0009987; GO:0002376; GO:0051179; GO:0008152; GO:0032501; GO:0050896; GO:0044699
Locus_108_Transcript_6_194_Confidence_0.014_Length_545	175	16328	5621.14	260.187	10982.1	42.2084	5.39946	1.71114e-07	0.000763401	270	99.63	494	XM_003212723.1	PREDICTED: Meleagris gallopavo apolipoprotein A-IV-like (LOC100542345), mRNA	306	93.46	451	NM_204938.1	Gallus gallus apolipoprotein A-IV (APOA4), mRNA	-	-	-	-	-	270	99.6296	494	XM_003212723.1	PREDICTED: Meleagris gallopavo apolipoprotein A-IV-like (LOC100542345), mRNA	GO:0033344; GO:0042632; GO:0008203; GO:0034378; GO:0034371; GO:0034375; GO:0042744; GO:0002227; GO:0007159; GO:0044240; GO:0034445; GO:0046470; GO:0033700; GO:0010873; GO:0045723; GO:0051006; GO:0010898; GO:0030300; GO:0019430; GO:0006982; GO:0035634; GO:0043691; GO:0034372	GO:0022610; GO:0065007; GO:0071840; GO:0009987; GO:0002376; GO:0051179; GO:0008152; GO:0032501; GO:0050896; GO:0044699
Locus_108_Transcript_7_194_Confidence_0.007_Length_312	70	10468	3572.39	104.075	7040.7	67.6503	6.08003	1.30433e-08	9.07774e-05	312	99.36	568	XM_003212723.1	PREDICTED: Meleagris gallopavo apolipoprotein A-IV-like (LOC100542345), mRNA	308	95.78	497	NM_204938.1	Gallus gallus apolipoprotein A-IV (APOA4), mRNA	102	53.92	113	P06727.3	APOA4_HUMAN RecName: Full=Apolipoprotein A-IV; Short=Apo-AIV; Short=ApoA-IV; AltName: Full=Apolipoprotein A4; Flags: Precursor	312	99.359	568	XM_003212723.1	PREDICTED: Meleagris gallopavo apolipoprotein A-IV-like (LOC100542345), mRNA	GO:0033344; GO:0042632; GO:0008203; GO:0034378; GO:0034371; GO:0034375; GO:0042744; GO:0002227; GO:0007159; GO:0044240; GO:0034445; GO:0046470; GO:0033700; GO:0007603; GO:0010873; GO:0045723; GO:0051006; GO:0010898; GO:0030300; GO:0019430; GO:0006982; GO:0035634; GO:0001523; GO:0043691; GO:0034372	GO:0022610; GO:0065007; GO:0071840; GO:0009987; GO:0002376; GO:0051179; GO:0008152; GO:0032501; GO:0050896; GO:0023052; GO:0044699
Locus_108_Transcript_8_194_Confidence_0.011_Length_351	67	12852	4371.89	99.6145	8644.16	86.7761	6.43923	2.87472e-09	2.63253e-05	351	99.43	640	XM_003212723.1	PREDICTED: Meleagris gallopavo apolipoprotein A-IV-like (LOC100542345), mRNA	348	94.83	544	NM_204938.1	Gallus gallus apolipoprotein A-IV (APOA4), mRNA	114	54.39	127	P06727.3	APOA4_HUMAN RecName: Full=Apolipoprotein A-IV; Short=Apo-AIV; Short=ApoA-IV; AltName: Full=Apolipoprotein A4; Flags: Precursor	351	99.4302	640	XM_003212723.1	PREDICTED: Meleagris gallopavo apolipoprotein A-IV-like (LOC100542345), mRNA	GO:0033344; GO:0042632; GO:0008203; GO:0034378; GO:0034371; GO:0034375; GO:0042744; GO:0002227; GO:0007159; GO:0044240; GO:0034445; GO:0046470; GO:0033700; GO:0007603; GO:0010873; GO:0045723; GO:0051006; GO:0010898; GO:0030300; GO:0019430; GO:0006982; GO:0035634; GO:0001523; GO:0043691; GO:0034372	GO:0022610; GO:0065007; GO:0071840; GO:0009987; GO:0002376; GO:0051179; GO:0008152; GO:0032501; GO:0050896; GO:0023052; GO:0044699
Locus_108_Transcript_9_194_Confidence_0.007_Length_364	46	10220	3471.14	68.3921	6873.9	100.507	6.65116	1.40905e-09	1.75117e-05	347	99.14	627	XM_003212723.1	PREDICTED: Meleagris gallopavo apolipoprotein A-IV-like (LOC100542345), mRNA	347	95.39	553	NM_204938.1	Gallus gallus apolipoprotein A-IV (APOA4), mRNA	116	46.55	113	P33621.1	APOA4_MACFA RecName: Full=Apolipoprotein A-IV; Short=Apo-AIV; Short=ApoA-IV; AltName: Full=Apolipoprotein A4; Flags: Precursor	347	99.1354	627	XM_003212723.1	PREDICTED: Meleagris gallopavo apolipoprotein A-IV-like (LOC100542345), mRNA	GO:0033344; GO:0042632; GO:0008203; GO:0042744; GO:0002227; GO:0007159; GO:0044240; GO:0034445; GO:0046470; GO:0033700; GO:0010873; GO:0045723; GO:0051006; GO:0010898; GO:0065005; GO:0030300; GO:0019430; GO:0006982; GO:0035634; GO:0043691; GO:0034372	GO:0022610; GO:0065007; GO:0071840; GO:0009987; GO:0002376; GO:0051179; GO:0008152; GO:0032501; GO:0050896; GO:0044699
Locus_11901_Transcript_10_18_Confidence_0.267_Length_5785	523	58	408.299	777.588	39.0104	0.0501684	-4.31708	4.21311e-05	0.0400574	795	100	1469	XM_003206645.1	PREDICTED: Meleagris gallopavo type II iodothyronine deiodinase-like (LOC100547728), mRNA	5820	92.78	8355	NM_204114.2	Gallus gallus deiodinase, iodothyronine, type II (DIO2), mRNA	279	97.13	514	Q9IAX2.3	IOD2_CHICK RecName: Full=Type II iodothyronine deiodinase; AltName: Full=5DII; AltName: Full=DIOII; AltName: Full=Type 2 DI; AltName: Full=Type-II 5'-deiodinase	5818	92.781	8355	NM_204114.3	Gallus gallus deiodinase, iodothyronine, type II (DIO2), mRNA	GO:0034641; GO:0042446; GO:0055114; GO:0009409; GO:0032496; GO:0001514; GO:0042404; GO:0006590	GO:0065007; GO:0009987; GO:0008152; GO:0051704; GO:0050896
Locus_11901_Transcript_12_18_Confidence_0.289_Length_5909	611	51	471.364	908.425	34.3022	0.0377601	-4.72699	9.10052e-06	0.0137689	795	100	1469	XM_003206645.1	PREDICTED: Meleagris gallopavo type II iodothyronine deiodinase-like (LOC100547728), mRNA	5949	92.76	8530	NM_204114.2	Gallus gallus deiodinase, iodothyronine, type II (DIO2), mRNA	279	97.13	514	Q9IAX2.3	IOD2_CHICK RecName: Full=Type II iodothyronine deiodinase; AltName: Full=5DII; AltName: Full=DIOII; AltName: Full=Type 2 DI; AltName: Full=Type-II 5'-deiodinase	5949	92.7551	8530	NM_204114.3	Gallus gallus deiodinase, iodothyronine, type II (DIO2), mRNA	GO:0034641; GO:0042446; GO:0055114; GO:0009409; GO:0032496; GO:0001514; GO:0042404; GO:0006590	GO:0065007; GO:0009987; GO:0008152; GO:0051704; GO:0050896
Locus_11901_Transcript_14_18_Confidence_0.244_Length_5908	614	51	473.594	912.885	34.3022	0.0375756	-4.73406	8.83878e-06	0.0136096	795	100	1469	XM_003206645.1	PREDICTED: Meleagris gallopavo type II iodothyronine deiodinase-like (LOC100547728), mRNA	5948	92.72	8519	NM_204114.2	Gallus gallus deiodinase, iodothyronine, type II (DIO2), mRNA	279	97.13	514	Q9IAX2.3	IOD2_CHICK RecName: Full=Type II iodothyronine deiodinase; AltName: Full=5DII; AltName: Full=DIOII; AltName: Full=Type 2 DI; AltName: Full=Type-II 5'-deiodinase	5948	92.7202	8519	NM_204114.3	Gallus gallus deiodinase, iodothyronine, type II (DIO2), mRNA	GO:0034641; GO:0042446; GO:0055114; GO:0009409; GO:0032496; GO:0001514; GO:0042404; GO:0006590	GO:0065007; GO:0009987; GO:0008152; GO:0051704; GO:0050896
Locus_11901_Transcript_15_18_Confidence_0.289_Length_5908	605	70	473.293	899.504	47.0815	0.0523416	-4.2559	4.52539e-05	0.0416309	795	100	1469	XM_003206645.1	PREDICTED: Meleagris gallopavo type II iodothyronine deiodinase-like (LOC100547728), mRNA	5948	92.74	8525	NM_204114.2	Gallus gallus deiodinase, iodothyronine, type II (DIO2), mRNA	279	97.13	514	Q9IAX2.3	IOD2_CHICK RecName: Full=Type II iodothyronine deiodinase; AltName: Full=5DII; AltName: Full=DIOII; AltName: Full=Type 2 DI; AltName: Full=Type-II 5'-deiodinase	5948	92.7371	8525	NM_204114.3	Gallus gallus deiodinase, iodothyronine, type II (DIO2), mRNA	GO:0034641; GO:0042446; GO:0055114; GO:0009409; GO:0032496; GO:0001514; GO:0042404; GO:0006590	GO:0065007; GO:0009987; GO:0008152; GO:0051704; GO:0050896
Locus_11901_Transcript_16_18_Confidence_0.356_Length_5909	645	51	496.639	958.976	34.3022	0.0357697	-4.80512	6.58548e-06	0.0113448	795	100	1469	XM_003206645.1	PREDICTED: Meleagris gallopavo type II iodothyronine deiodinase-like (LOC100547728), mRNA	5949	92.74	8525	NM_204114.2	Gallus gallus deiodinase, iodothyronine, type II (DIO2), mRNA	279	97.13	514	Q9IAX2.3	IOD2_CHICK RecName: Full=Type II iodothyronine deiodinase; AltName: Full=5DII; AltName: Full=DIOII; AltName: Full=Type 2 DI; AltName: Full=Type-II 5'-deiodinase	5949	92.7383	8525	NM_204114.3	Gallus gallus deiodinase, iodothyronine, type II (DIO2), mRNA	GO:0034641; GO:0042446; GO:0055114; GO:0009409; GO:0032496; GO:0001514; GO:0042404; GO:0006590	GO:0065007; GO:0009987; GO:0008152; GO:0051704; GO:0050896
Locus_11901_Transcript_17_18_Confidence_0.244_Length_5909	635	49	488.532	944.108	32.957	0.0349081	-4.84029	5.93129e-06	0.010559	795	100	1469	XM_003206645.1	PREDICTED: Meleagris gallopavo type II iodothyronine deiodinase-like (LOC100547728), mRNA	5949	92.74	8525	NM_204114.2	Gallus gallus deiodinase, iodothyronine, type II (DIO2), mRNA	279	97.13	514	Q9IAX2.3	IOD2_CHICK RecName: Full=Type II iodothyronine deiodinase; AltName: Full=5DII; AltName: Full=DIOII; AltName: Full=Type 2 DI; AltName: Full=Type-II 5'-deiodinase	5949	92.7383	8525	NM_204114.3	Gallus gallus deiodinase, iodothyronine, type II (DIO2), mRNA	GO:0034641; GO:0042446; GO:0055114; GO:0009409; GO:0032496; GO:0001514; GO:0042404; GO:0006590	GO:0065007; GO:0009987; GO:0008152; GO:0051704; GO:0050896
Locus_11901_Transcript_18_18_Confidence_0.133_Length_3610	442	38	341.358	657.158	25.5585	0.0388925	-4.68436	1.53174e-05	0.019346	-	-	-	-	-	3633	92.02	5055	NM_204114.2	Gallus gallus deiodinase, iodothyronine, type II (DIO2), mRNA	-	-	-	-	-	3633	92.0176	5055	NM_204114.3	Gallus gallus deiodinase, iodothyronine, type II (DIO2), mRNA	-	-
Locus_11901_Transcript_2_18_Confidence_0.133_Length_2316	211	14	161.564	313.711	9.4163	0.0300158	-5.05813	1.97758e-05	0.022787	795	100	1469	XM_003206645.1	PREDICTED: Meleagris gallopavo type II iodothyronine deiodinase-like (LOC100547728), mRNA	2324	93.93	3491	NM_204114.2	Gallus gallus deiodinase, iodothyronine, type II (DIO2), mRNA	279	97.13	514	Q9IAX2.3	IOD2_CHICK RecName: Full=Type II iodothyronine deiodinase; AltName: Full=5DII; AltName: Full=DIOII; AltName: Full=Type 2 DI; AltName: Full=Type-II 5'-deiodinase	2324	93.9329	3491	NM_204114.3	Gallus gallus deiodinase, iodothyronine, type II (DIO2), mRNA	GO:0034641; GO:0042446; GO:0055114; GO:0009409; GO:0032496; GO:0001514; GO:0042404; GO:0006590	GO:0065007; GO:0009987; GO:0008152; GO:0051704; GO:0050896
Locus_11901_Transcript_4_18_Confidence_0.178_Length_2315	217	17	167.033	322.632	11.4341	0.03544	-4.81848	3.53577e-05	0.0354439	795	100	1469	XM_003206645.1	PREDICTED: Meleagris gallopavo type II iodothyronine deiodinase-like (LOC100547728), mRNA	2298	94.21	3489	NM_204114.2	Gallus gallus deiodinase, iodothyronine, type II (DIO2), mRNA	279	97.13	514	Q9IAX2.3	IOD2_CHICK RecName: Full=Type II iodothyronine deiodinase; AltName: Full=5DII; AltName: Full=DIOII; AltName: Full=Type 2 DI; AltName: Full=Type-II 5'-deiodinase	2298	94.2124	3489	NM_204114.3	Gallus gallus deiodinase, iodothyronine, type II (DIO2), mRNA	GO:0034641; GO:0042446; GO:0055114; GO:0009409; GO:0032496; GO:0001514; GO:0042404; GO:0006590	GO:0065007; GO:0009987; GO:0008152; GO:0051704; GO:0050896
Locus_11901_Transcript_8_18_Confidence_0.467_Length_5783	560	60	436.477	832.599	40.3556	0.0484694	-4.36678	3.34604e-05	0.0342225	795	100	1469	XM_003206645.1	PREDICTED: Meleagris gallopavo type II iodothyronine deiodinase-like (LOC100547728), mRNA	5820	92.78	8355	NM_204114.2	Gallus gallus deiodinase, iodothyronine, type II (DIO2), mRNA	279	97.13	514	Q9IAX2.3	IOD2_CHICK RecName: Full=Type II iodothyronine deiodinase; AltName: Full=5DII; AltName: Full=DIOII; AltName: Full=Type 2 DI; AltName: Full=Type-II 5'-deiodinase	5820	92.7835	8355	NM_204114.3	Gallus gallus deiodinase, iodothyronine, type II (DIO2), mRNA	GO:0034641; GO:0042446; GO:0055114; GO:0009409; GO:0032496; GO:0001514; GO:0042404; GO:0006590	GO:0065007; GO:0009987; GO:0008152; GO:0051704; GO:0050896
Locus_11901_Transcript_9_18_Confidence_0.444_Length_4263	439	44	341.146	652.698	29.5941	0.0453411	-4.46304	3.1613e-05	0.0327407	-	-	-	-	-	4298	91.76	5917	NM_204114.2	Gallus gallus deiodinase, iodothyronine, type II (DIO2), mRNA	-	-	-	-	-	4298	91.7636	5917	NM_204114.3	Gallus gallus deiodinase, iodothyronine, type II (DIO2), mRNA	-	-
Locus_1246_Transcript_5_27_Confidence_0.027_Length_281	0	200	67.2593	0	134.519	Inf	Inf	2.38361e-05	0.026416	-	-	-	-	-	277	96.03	451	NM_001031391.1	Gallus gallus ATP synthase, H+ transporting, mitochondrial F1 complex, beta polypeptide (ATP5B), nuclear gene encoding mitochondrial protein, mRNA	-	-	-	-	-	277	96.0289	451	NM_001031391.2	Gallus gallus ATP synthase, H+ transporting, mitochondrial F1 complex, beta polypeptide (ATP5B), mRNA	-	-
Locus_14586_Transcript_1_1_Confidence_0.000_Length_1290	0	364	122.412	0	244.824	Inf	Inf	4.52174e-07	0.00163907	-	-	-	-	-	-	-	-	-	-	-	-	-	-	-	-	-	-	-	-	-	-
Locus_15056_Transcript_1_1_Confidence_0.000_Length_1118	1	237	80.4456	1.48678	159.404	107.214	6.74435	3.92899e-05	0.0379787	-	-	-	-	-	-	-	-	-	-	-	-	-	-	-	-	-	-	-	-	-	-
Locus_1558_Transcript_2_8_Confidence_0.057_Length_338	126	1	94.0037	187.335	0.672593	0.00359033	-8.12167	6.37212e-07	0.00195687	-	-	-	-	-	-	-	-	-	-	-	-	-	-	-	-	-	-	-	-	-	-
Locus_1558_Transcript_3_8_Confidence_0.068_Length_369	233	16	178.591	346.421	10.7615	0.0310648	-5.00858	1.78848e-05	0.0211788	-	-	-	-	-	-	-	-	-	-	-	-	-	-	-	-	-	-	-	-	-	-
Locus_1558_Transcript_4_8_Confidence_0.125_Length_511	300	15	228.062	446.035	10.0889	0.022619	-5.46632	2.72839e-06	0.00641514	-	-	-	-	-	-	-	-	-	-	-	-	-	-	-	-	-	-	-	-	-	-
Locus_1558_Transcript_5_8_Confidence_0.125_Length_486	214	9	162.113	318.172	6.05333	0.0190254	-5.71593	3.4442e-06	0.00758565	-	-	-	-	-	-	-	-	-	-	-	-	-	-	-	-	-	-	-	-	-	-
Locus_1558_Transcript_6_8_Confidence_0.102_Length_391	159	6	120.217	236.399	4.03556	0.017071	-5.87231	6.47012e-06	0.0112576	-	-	-	-	-	-	-	-	-	-	-	-	-	-	-	-	-	-	-	-	-	-
Locus_16123_Transcript_1_1_Confidence_0.000_Length_888	0	182	61.2059	0	122.412	Inf	Inf	4.27373e-05	0.0403734	-	-	-	-	-	-	-	-	-	-	-	-	-	-	-	-	-	-	-	-	-	-
Locus_1875_Transcript_10_12_Confidence_0.214_Length_389	2	549	186.113	2.97357	369.253	124.179	6.95627	5.24396e-07	0.00178904	-	-	-	-	-	-	-	-	-	-	-	-	-	-	-	154	90.9091	207	AF331669.1	Dromaius novaehollandiae lysosomal alpha-N-acetyl glucosaminidase gene, complete cds	-	-
Locus_1875_Transcript_5_12_Confidence_0.214_Length_398	2	804	271.869	2.97357	540.765	181.857	7.50666	3.9032e-08	0.000234182	-	-	-	-	-	351	86.61	387	NM_001002856.1	Gallus gallus ISG12-1 protein-like (IFI27L2), mRNA	-	-	-	-	-	351	86.6097	387	NM_001002856.1	Gallus gallus interferon, alpha-inducible protein 27-like 2 (IFI27L2), mRNA	-	-
Locus_1875_Transcript_6_12_Confidence_0.214_Length_397	4	714	243.089	5.94714	480.231	80.75	6.33539	5.43787e-07	0.00181952	-	-	-	-	-	351	86.61	387	NM_001002856.1	Gallus gallus ISG12-1 protein-like (IFI27L2), mRNA	-	-	-	-	-	351	86.6097	387	NM_001002856.1	Gallus gallus interferon, alpha-inducible protein 27-like 2 (IFI27L2), mRNA	-	-
Locus_1875_Transcript_8_12_Confidence_0.214_Length_398	7	563	194.539	10.4075	378.67	36.3844	5.18525	1.5344e-05	0.019346	-	-	-	-	-	351	86.61	387	NM_001002856.1	Gallus gallus ISG12-1 protein-like (IFI27L2), mRNA	-	-	-	-	-	351	86.6097	387	NM_001002856.1	Gallus gallus interferon, alpha-inducible protein 27-like 2 (IFI27L2), mRNA	-	-
Locus_196_Transcript_157_283_Confidence_0.007_Length_1459	11	882	304.791	16.3546	593.227	36.2727	5.18081	5.15751e-06	0.00962204	-	-	-	-	-	-	-	-	-	-	-	-	-	-	-	-	-	-	-	-	-	-
Locus_196_Transcript_158_283_Confidence_0.010_Length_3019	41	1756	621.015	60.9581	1181.07	19.3751	4.27614	3.2551e-05	0.0335127	801	99.5	1456	XM_003202069.1	PREDICTED: Meleagris gallopavo e3 ubiquitin-protein ligase Mdm2-like (LOC100546889), mRNA	721	95.7	1158	NM_001199384.1	Gallus gallus Mdm2 p53 binding protein homolog (mouse) (MDM2), mRNA	195	70.77	295	Q00987.1	MDM2_HUMAN RecName: Full=E3 ubiquitin-protein ligase Mdm2; AltName: Full=Double minute 2 protein; Short=Hdm2; AltName: Full=Oncoprotein Mdm2; AltName: Full=p53-binding protein Mdm2	801	99.5006	1456	XM_003202069.1	PREDICTED: Meleagris gallopavo e3 ubiquitin-protein ligase Mdm2-like (LOC100546889), mRNA	GO:0071456; GO:0006977; GO:0007173; GO:0045184; GO:0008543; GO:0044419; GO:0043066; GO:0071157; GO:0043518; GO:0000122; GO:0048011; GO:0018205; GO:0048015; GO:0008284; GO:0045931; GO:0032436; GO:0006461; GO:0031648; GO:0034504; GO:0042787; GO:0046677; GO:0007268; GO:0007089	GO:0065007; GO:0071840; GO:0009987; GO:0051179; GO:0008152; GO:0032501; GO:0051704; GO:0050896; GO:0023052; GO:0044699
Locus_196_Transcript_161_283_Confidence_0.012_Length_3059	42	1757	622.095	62.4449	1181.75	18.9246	4.24219	3.64686e-05	0.0358491	988	99.7	1808	XM_003202069.1	PREDICTED: Meleagris gallopavo e3 ubiquitin-protein ligase Mdm2-like (LOC100546889), mRNA	904	96.46	1493	NM_001199384.1	Gallus gallus Mdm2 p53 binding protein homolog (mouse) (MDM2), mRNA	253	73.91	368	Q00987.1	MDM2_HUMAN RecName: Full=E3 ubiquitin-protein ligase Mdm2; AltName: Full=Double minute 2 protein; Short=Hdm2; AltName: Full=Oncoprotein Mdm2; AltName: Full=p53-binding protein Mdm2	988	99.6964	1808	XM_003202069.1	PREDICTED: Meleagris gallopavo e3 ubiquitin-protein ligase Mdm2-like (LOC100546889), mRNA	GO:0071456; GO:0006977; GO:0007173; GO:0045184; GO:0008543; GO:0044419; GO:0043066; GO:0071157; GO:0043518; GO:0000122; GO:0048011; GO:0018205; GO:0048015; GO:0008284; GO:0045931; GO:0032436; GO:0006461; GO:0031648; GO:0034504; GO:0042787; GO:0046677; GO:0007268; GO:0007089	GO:0065007; GO:0071840; GO:0009987; GO:0051179; GO:0008152; GO:0032501; GO:0051704; GO:0050896; GO:0023052; GO:0044699
Locus_196_Transcript_166_283_Confidence_0.048_Length_4683	51	2527	887.734	75.826	1699.64	22.415	4.48639	1.18654e-05	0.0161289	1170	99.74	2145	XM_003202069.1	PREDICTED: Meleagris gallopavo e3 ubiquitin-protein ligase Mdm2-like (LOC100546889), mRNA	1114	93.9	1659	NM_001199384.1	Gallus gallus Mdm2 p53 binding protein homolog (mouse) (MDM2), mRNA	324	69.75	405	Q00987.1	MDM2_HUMAN RecName: Full=E3 ubiquitin-protein ligase Mdm2; AltName: Full=Double minute 2 protein; Short=Hdm2; AltName: Full=Oncoprotein Mdm2; AltName: Full=p53-binding protein Mdm2	1170	99.7436	2145	XM_003202069.1	PREDICTED: Meleagris gallopavo e3 ubiquitin-protein ligase Mdm2-like (LOC100546889), mRNA	GO:0071456; GO:0006977; GO:0045184; GO:0043066; GO:0071157; GO:0043518; GO:0000122; GO:0018205; GO:0045931; GO:0032436; GO:0006461; GO:0031648; GO:0034504; GO:0042787; GO:0046677; GO:0007089	GO:0065007; GO:0071840; GO:0009987; GO:0051179; GO:0008152; GO:0050896; GO:0023052; GO:0044699
Locus_196_Transcript_168_283_Confidence_0.017_Length_4378	58	2237	795.412	86.2335	1504.59	17.4479	4.12498	4.54609e-05	0.0416309	880	99.43	1596	XM_003202069.1	PREDICTED: Meleagris gallopavo e3 ubiquitin-protein ligase Mdm2-like (LOC100546889), mRNA	800	95.88	1293	NM_001199384.1	Gallus gallus Mdm2 p53 binding protein homolog (mouse) (MDM2), mRNA	213	71.83	303	Q00987.1	MDM2_HUMAN RecName: Full=E3 ubiquitin-protein ligase Mdm2; AltName: Full=Double minute 2 protein; Short=Hdm2; AltName: Full=Oncoprotein Mdm2; AltName: Full=p53-binding protein Mdm2	880	99.4318	1596	XM_003202069.1	PREDICTED: Meleagris gallopavo e3 ubiquitin-protein ligase Mdm2-like (LOC100546889), mRNA	GO:0071456; GO:0006977; GO:0007173; GO:0045184; GO:0008543; GO:0044419; GO:0043066; GO:0071157; GO:0043518; GO:0000122; GO:0048011; GO:0018205; GO:0048015; GO:0008284; GO:0045931; GO:0032436; GO:0006461; GO:0031648; GO:0034504; GO:0042787; GO:0046677; GO:0007268; GO:0007089	GO:0065007; GO:0071840; GO:0009987; GO:0051179; GO:0008152; GO:0032501; GO:0051704; GO:0050896; GO:0023052; GO:0044699
Locus_196_Transcript_169_283_Confidence_0.042_Length_4640	65	2649	939.17	96.641	1781.7	18.4363	4.20447	3.10749e-05	0.0323762	1234	99.76	2263	XM_003202069.1	PREDICTED: Meleagris gallopavo e3 ubiquitin-protein ligase Mdm2-like (LOC100546889), mRNA	1176	93.79	1742	NM_001199384.1	Gallus gallus Mdm2 p53 binding protein homolog (mouse) (MDM2), mRNA	320	70	401	Q00987.1	MDM2_HUMAN RecName: Full=E3 ubiquitin-protein ligase Mdm2; AltName: Full=Double minute 2 protein; Short=Hdm2; AltName: Full=Oncoprotein Mdm2; AltName: Full=p53-binding protein Mdm2	1234	99.7569	2263	XM_003202069.1	PREDICTED: Meleagris gallopavo e3 ubiquitin-protein ligase Mdm2-like (LOC100546889), mRNA	GO:0071456; GO:0006977; GO:0007173; GO:0045184; GO:0008543; GO:0044419; GO:0043066; GO:0071157; GO:0043518; GO:0000122; GO:0048011; GO:0018205; GO:0048015; GO:0008284; GO:0045931; GO:0032436; GO:0006461; GO:0031648; GO:0034504; GO:0042787; GO:0046677; GO:0007268; GO:0007089	GO:0065007; GO:0071840; GO:0009987; GO:0051179; GO:0008152; GO:0032501; GO:0051704; GO:0050896; GO:0023052; GO:0044699
Locus_196_Transcript_171_283_Confidence_0.007_Length_1349	9	537	187.282	13.3811	361.182	26.9921	4.75446	4.91874e-05	0.0438885	-	-	-	-	-	-	-	-	-	-	-	-	-	-	-	351	74.9288	135	XM_005026737.1	PREDICTED: Anas platyrhynchos MDM2 oncogene, E3 ubiquitin protein ligase (MDM2), transcript variant X5, mRNA	-	-
Locus_196_Transcript_174_283_Confidence_0.047_Length_4687	60	2467	874.247	89.207	1659.29	18.6004	4.21726	3.10169e-05	0.0323762	1170	99.74	2145	XM_003202069.1	PREDICTED: Meleagris gallopavo e3 ubiquitin-protein ligase Mdm2-like (LOC100546889), mRNA	1114	93.9	1659	NM_001199384.1	Gallus gallus Mdm2 p53 binding protein homolog (mouse) (MDM2), mRNA	324	69.75	405	Q00987.1	MDM2_HUMAN RecName: Full=E3 ubiquitin-protein ligase Mdm2; AltName: Full=Double minute 2 protein; Short=Hdm2; AltName: Full=Oncoprotein Mdm2; AltName: Full=p53-binding protein Mdm2	1170	99.7436	2145	XM_003202069.1	PREDICTED: Meleagris gallopavo e3 ubiquitin-protein ligase Mdm2-like (LOC100546889), mRNA	GO:0071456; GO:0006977; GO:0045184; GO:0043066; GO:0071157; GO:0043518; GO:0000122; GO:0018205; GO:0045931; GO:0032436; GO:0006461; GO:0031648; GO:0034504; GO:0042787; GO:0046677; GO:0007089	GO:0065007; GO:0071840; GO:0009987; GO:0051179; GO:0008152; GO:0050896; GO:0023052; GO:0044699
Locus_196_Transcript_177_283_Confidence_0.019_Length_2898	39	1631	577.492	57.9846	1097	18.9188	4.24175	3.89617e-05	0.0378718	-	-	-	-	-	-	-	-	-	-	-	-	-	-	-	876	85.6164	889	CR390191.1	Gallus gallus finished cDNA, clone ChEST917b12	-	-
Locus_196_Transcript_191_283_Confidence_0.014_Length_2898	41	1610	571.916	60.9581	1082.87	17.7642	4.1509	5.32845e-05	0.0458967	-	-	-	-	-	-	-	-	-	-	-	-	-	-	-	876	85.6164	889	CR390191.1	Gallus gallus finished cDNA, clone ChEST917b12	-	-
Locus_196_Transcript_192_283_Confidence_0.010_Length_1570	24	1081	381.378	35.6828	727.073	20.376	4.3488	4.31595e-05	0.0403734	-	-	-	-	-	-	-	-	-	-	-	-	-	-	-	876	85.6164	889	CR390191.1	Gallus gallus finished cDNA, clone ChEST917b12	-	-
Locus_196_Transcript_195_283_Confidence_0.031_Length_4640	66	2423	863.91	98.1277	1629.69	16.6079	4.05379	5.53637e-05	0.0473842	1024	99.32	1851	XM_003202069.1	PREDICTED: Meleagris gallopavo e3 ubiquitin-protein ligase Mdm2-like (LOC100546889), mRNA	904	96.46	1493	NM_001199384.1	Gallus gallus Mdm2 p53 binding protein homolog (mouse) (MDM2), mRNA	270	71.85	369	Q00987.1	MDM2_HUMAN RecName: Full=E3 ubiquitin-protein ligase Mdm2; AltName: Full=Double minute 2 protein; Short=Hdm2; AltName: Full=Oncoprotein Mdm2; AltName: Full=p53-binding protein Mdm2	1024	99.3164	1851	XM_003202069.1	PREDICTED: Meleagris gallopavo e3 ubiquitin-protein ligase Mdm2-like (LOC100546889), mRNA	GO:0071456; GO:0006977; GO:0007173; GO:0045184; GO:0008543; GO:0044419; GO:0043066; GO:0071157; GO:0043518; GO:0000122; GO:0048011; GO:0018205; GO:0048015; GO:0008284; GO:0045931; GO:0032436; GO:0006461; GO:0031648; GO:0034504; GO:0042787; GO:0046677; GO:0007268; GO:0007089	GO:0065007; GO:0071840; GO:0009987; GO:0051179; GO:0008152; GO:0032501; GO:0051704; GO:0050896; GO:0023052; GO:0044699
Locus_212_Transcript_10_17_Confidence_0.022_Length_906	4	353	121.686	5.94714	237.425	39.9226	5.31913	4.89979e-05	0.0438885	303	100	560	XM_003212883.1	PREDICTED: Meleagris gallopavo cyclin-dependent kinase inhibitor 1-like (LOC100543182), mRNA	436	91.74	606	NM_204396.1	Gallus gallus cdk inhibitor CIP1 (p21) (CIP1), mRNA	-	-	-	-	-	436	91.9725	612	KC818438.1	Gallus gallus cyclin-dependent kinase inhibitor 1A mRNA, complete cds	GO:0000075; GO:0044260; GO:0090398; GO:0051329; GO:0035556; GO:0042326; GO:0008284; GO:0042981; GO:0060255; GO:0007346; GO:0080090; GO:0042221; GO:0006974; GO:0009314	GO:0065007; GO:0009987; GO:0032502; GO:0008152; GO:0050896; GO:0023052; GO:0044699
Locus_212_Transcript_13_17_Confidence_0.037_Length_1746	15	2491	848.865	22.3018	1675.43	75.1254	6.23123	2.87139e-08	0.000178429	303	100	560	XM_003212883.1	PREDICTED: Meleagris gallopavo cyclin-dependent kinase inhibitor 1-like (LOC100543182), mRNA	1513	90.02	1930	NM_204396.1	Gallus gallus cdk inhibitor CIP1 (p21) (CIP1), mRNA	-	-	-	-	-	1513	90.0198	1930	NM_204396.1	Gallus gallus cdk inhibitor CIP1 (p21) (CIP1), mRNA	GO:0000075; GO:0044260; GO:0090398; GO:0051329; GO:0035556; GO:0042326; GO:0008284; GO:0042981; GO:0060255; GO:0007346; GO:0080090; GO:0042221; GO:0006974; GO:0009314	GO:0065007; GO:0009987; GO:0032502; GO:0008152; GO:0050896; GO:0023052; GO:0044699
Locus_212_Transcript_15_17_Confidence_0.030_Length_1474	33	2142	744.879	49.0639	1440.69	29.3636	4.87596	3.49079e-06	0.00759217	-	-	-	-	-	1103	89.39	1362	NM_204396.1	Gallus gallus cdk inhibitor CIP1 (p21) (CIP1), mRNA	-	-	-	-	-	1102	89.8367	1384	CR385180.1	Gallus gallus finished cDNA, clone ChEST744i3	-	-
Locus_212_Transcript_6_17_Confidence_0.022_Length_1078	22	2037	701.39	32.7092	1370.07	41.8864	5.38841	6.41071e-07	0.00195687	-	-	-	-	-	1090	89.45	1349	NM_204396.1	Gallus gallus cdk inhibitor CIP1 (p21) (CIP1), mRNA	-	-	-	-	-	1094	89.8537	1375	CR385180.1	Gallus gallus finished cDNA, clone ChEST744i3	-	-
Locus_212_Transcript_8_17_Confidence_0.037_Length_1494	31	2365	818.386	46.0903	1590.68	34.5123	5.10904	1.40576e-06	0.00385059	303	100	560	XM_003212883.1	PREDICTED: Meleagris gallopavo cyclin-dependent kinase inhibitor 1-like (LOC100543182), mRNA	1517	90.05	1938	NM_204396.1	Gallus gallus cdk inhibitor CIP1 (p21) (CIP1), mRNA	-	-	-	-	-	1517	90.0461	1938	NM_204396.1	Gallus gallus cdk inhibitor CIP1 (p21) (CIP1), mRNA	GO:0000075; GO:0044260; GO:0090398; GO:0051329; GO:0035556; GO:0042326; GO:0008284; GO:0042981; GO:0060255; GO:0007346; GO:0080090; GO:0042221; GO:0006974; GO:0009314	GO:0065007; GO:0009987; GO:0032502; GO:0008152; GO:0050896; GO:0023052; GO:0044699
Locus_212_Transcript_9_17_Confidence_0.044_Length_1957	22	2341	803.624	32.7092	1574.54	48.1374	5.58909	2.70726e-07	0.00107056	303	100	560	XM_003212883.1	PREDICTED: Meleagris gallopavo cyclin-dependent kinase inhibitor 1-like (LOC100543182), mRNA	1513	90.02	1930	NM_204396.1	Gallus gallus cdk inhibitor CIP1 (p21) (CIP1), mRNA	-	-	-	-	-	1513	90.0198	1930	NM_204396.1	Gallus gallus cdk inhibitor CIP1 (p21) (CIP1), mRNA	GO:0000075; GO:0044260; GO:0090398; GO:0051329; GO:0035556; GO:0042326; GO:0008284; GO:0042981; GO:0060255; GO:0007346; GO:0080090; GO:0042221; GO:0006974; GO:0009314	GO:0065007; GO:0009987; GO:0032502; GO:0008152; GO:0050896; GO:0023052; GO:0044699
Locus_303_Transcript_1_2_Confidence_0.333_Length_234	362	37	281.551	538.216	24.8859	0.0462378	-4.43478	4.42144e-05	0.041139	-	-	-	-	-	230	91.74	309	NM_001168008.1	Gallus gallus dolichyl-diphosphooligosaccharide--protein glycosyltransferase (DDOST), mRNA	-	-	-	-	-	230	91.7391	309	NM_001168008.1	Gallus gallus dolichyl-diphosphooligosaccharide--protein glycosyltransferase (DDOST), mRNA	-	-
Locus_303_Transcript_2_2_Confidence_0.667_Length_246	509	44	393.184	756.773	29.5941	0.0391056	-4.67648	1.3195e-05	0.0171331	-	-	-	-	-	235	92.77	331	NM_001168008.1	Gallus gallus dolichyl-diphosphooligosaccharide--protein glycosyltransferase (DDOST), mRNA	-	-	-	-	-	235	92.766	331	NM_001168008.1	Gallus gallus dolichyl-diphosphooligosaccharide--protein glycosyltransferase (DDOST), mRNA	-	-
Locus_3434_Transcript_5_10_Confidence_0.667_Length_1281	8	489	170.396	11.8943	328.898	27.6518	4.7893	5.68992e-05	0.0480586	210	100	388	XM_003202069.1	PREDICTED: Meleagris gallopavo e3 ubiquitin-protein ligase Mdm2-like (LOC100546889), mRNA	289	98.96	518	NM_001199384.1	Gallus gallus Mdm2 p53 binding protein homolog (mouse) (MDM2), mRNA	97	75.26	125	P56951.1	MDM2_HORSE RecName: Full=E3 ubiquitin-protein ligase Mdm2; AltName: Full=Double minute 2 protein; Short=Edm2; AltName: Full=p53-binding protein Mdm2	289	98.9619	518	NM_001199384.1	Gallus gallus Mdm2, p53 E3 ubiquitin protein ligase homolog (mouse) (MDM2), mRNA	GO:0071229; GO:0071312; GO:0071236; GO:0071391; GO:0070301; GO:0071456; GO:0071375; GO:0071494; GO:0071301; GO:0006977; GO:0007173; GO:0038095; GO:0008543; GO:0045087; GO:0019048; GO:0043066; GO:0071157; GO:0043154; GO:0043518; GO:0010955; GO:0000122; GO:0048011; GO:0018205; GO:0048015; GO:0008284; GO:0010628; GO:0045931; GO:0032436; GO:0046827; GO:0006461; GO:0031648; GO:0034504; GO:0042787; GO:…	GO:0065007; GO:0071840; GO:0009987; GO:0002376; GO:0051179; GO:0008152; GO:0032501; GO:0051704; GO:0050896; GO:0023052; GO:0044699
Locus_3434_Transcript_6_10_Confidence_0.667_Length_434	4	441	151.28	5.94714	296.613	49.875	5.64024	1.23503e-05	0.0164035	259	100	479	XM_003202069.1	PREDICTED: Meleagris gallopavo e3 ubiquitin-protein ligase Mdm2-like (LOC100546889), mRNA	338	98.82	603	NM_001199384.1	Gallus gallus Mdm2 p53 binding protein homolog (mouse) (MDM2), mRNA	113	73.45	146	P56951.1	MDM2_HORSE RecName: Full=E3 ubiquitin-protein ligase Mdm2; AltName: Full=Double minute 2 protein; Short=Edm2; AltName: Full=p53-binding protein Mdm2	338	98.8166	603	NM_001199384.1	Gallus gallus Mdm2, p53 E3 ubiquitin protein ligase homolog (mouse) (MDM2), mRNA	GO:0071229; GO:0071312; GO:0071236; GO:0071391; GO:0070301; GO:0071456; GO:0071375; GO:0071494; GO:0071301; GO:0006977; GO:0007173; GO:0038095; GO:0008543; GO:0045087; GO:0019048; GO:0043066; GO:0071157; GO:0043154; GO:0043518; GO:0010955; GO:0000122; GO:0048011; GO:0018205; GO:0048015; GO:0008284; GO:0010628; GO:0045931; GO:0032436; GO:0046827; GO:0006461; GO:0031648; GO:0034504; GO:0042787; GO:…	GO:0065007; GO:0071840; GO:0009987; GO:0002376; GO:0051179; GO:0008152; GO:0032501; GO:0051704; GO:0050896; GO:0023052; GO:0044699
Locus_3434_Transcript_7_10_Confidence_0.556_Length_300	1	305	103.314	1.48678	205.141	137.976	7.10828	7.92785e-06	0.012655	83	97.59	141	XM_003202069.1	PREDICTED: Meleagris gallopavo e3 ubiquitin-protein ligase Mdm2-like (LOC100546889), mRNA	162	97.53	276	NM_001199384.1	Gallus gallus Mdm2 p53 binding protein homolog (mouse) (MDM2), mRNA	-	-	-	-	-	162	97.5309	276	NM_001199384.1	Gallus gallus Mdm2, p53 E3 ubiquitin protein ligase homolog (mouse) (MDM2), mRNA	GO:0071456; GO:0006977; GO:0045184; GO:0043066; GO:0071157; GO:0043518; GO:0000122; GO:0018205; GO:0045931; GO:0032436; GO:0006461; GO:0031648; GO:0034504; GO:0042787; GO:0046677; GO:0007089	GO:0065007; GO:0071840; GO:0009987; GO:0051179; GO:0008152; GO:0050896; GO:0023052; GO:0044699
Locus_3434_Transcript_8_10_Confidence_0.444_Length_274	1	266	90.1982	1.48678	178.91	120.333	6.91089	1.90741e-05	0.0222735	83	97.59	141	XM_003202069.1	PREDICTED: Meleagris gallopavo e3 ubiquitin-protein ligase Mdm2-like (LOC100546889), mRNA	162	97.53	276	NM_001199384.1	Gallus gallus Mdm2 p53 binding protein homolog (mouse) (MDM2), mRNA	-	-	-	-	-	162	97.5309	276	NM_001199384.1	Gallus gallus Mdm2, p53 E3 ubiquitin protein ligase homolog (mouse) (MDM2), mRNA	GO:0071456; GO:0006977; GO:0045184; GO:0043066; GO:0071157; GO:0043518; GO:0000122; GO:0018205; GO:0045931; GO:0032436; GO:0006461; GO:0031648; GO:0034504; GO:0042787; GO:0046677; GO:0007089	GO:0065007; GO:0071840; GO:0009987; GO:0051179; GO:0008152; GO:0050896; GO:0023052; GO:0044699
Locus_3434_Transcript_9_10_Confidence_0.556_Length_408	1	451	152.413	1.48678	303.339	204.024	7.67259	5.83975e-07	0.00188162	233	100	431	XM_003202069.1	PREDICTED: Meleagris gallopavo e3 ubiquitin-protein ligase Mdm2-like (LOC100546889), mRNA	312	99.04	560	NM_001199384.1	Gallus gallus Mdm2 p53 binding protein homolog (mouse) (MDM2), mRNA	103	74.76	134	P56951.1	MDM2_HORSE RecName: Full=E3 ubiquitin-protein ligase Mdm2; AltName: Full=Double minute 2 protein; Short=Edm2; AltName: Full=p53-binding protein Mdm2	312	99.0385	560	NM_001199384.1	Gallus gallus Mdm2, p53 E3 ubiquitin protein ligase homolog (mouse) (MDM2), mRNA	GO:0071229; GO:0071312; GO:0071236; GO:0071391; GO:0070301; GO:0071456; GO:0071375; GO:0071494; GO:0071301; GO:0006977; GO:0007173; GO:0038095; GO:0008543; GO:0045087; GO:0019048; GO:0043066; GO:0071157; GO:0043154; GO:0043518; GO:0010955; GO:0000122; GO:0048011; GO:0018205; GO:0048015; GO:0008284; GO:0010628; GO:0045931; GO:0032436; GO:0046827; GO:0006461; GO:0031648; GO:0034504; GO:0042787; GO:…	GO:0065007; GO:0071840; GO:0009987; GO:0002376; GO:0051179; GO:0008152; GO:0032501; GO:0051704; GO:0050896; GO:0023052; GO:0044699
Locus_36197_Transcript_8_9_Confidence_0.235_Length_291	54	0	40.1432	80.2863	0	0	#NAME?	5.18948e-05	0.0451467	-	-	-	-	-	-	-	-	-	-	-	-	-	-	-	-	-	-	-	-	-	-
Locus_3636_Transcript_1_8_Confidence_0.300_Length_1490	18	1121	390.369	26.7621	753.976	28.1733	4.81626	9.65863e-06	0.0142568	396	100	732	XM_003208265.1	PREDICTED: Meleagris gallopavo tumor necrosis factor receptor superfamily member 27-like (LOC100550140), mRNA	405	96.3	665	NM_001083360.1	Gallus gallus ectodysplasin A2 receptor (EDA2R), mRNA	-	-	-	-	-	764	84.4241	739	XM_005020917.1	PREDICTED: Anas platyrhynchos ectodysplasin A2 receptor (EDA2R), mRNA	GO:0046330; GO:0051092	GO:0065007
Locus_3636_Transcript_2_8_Confidence_0.500_Length_1815	7	1152	392.617	10.4075	774.827	74.449	6.21818	1.58137e-07	0.000724071	687	100	1269	XM_003208265.1	PREDICTED: Meleagris gallopavo tumor necrosis factor receptor superfamily member 27-like (LOC100550140), mRNA	675	93.04	972	NM_001083360.1	Gallus gallus ectodysplasin A2 receptor (EDA2R), mRNA	-	-	-	-	-	687	100	1269	XM_003208265.1	PREDICTED: Meleagris gallopavo tumor necrosis factor receptor superfamily member 27-like (LOC100550140), mRNA	GO:0046330; GO:0051092	GO:0065007
Locus_3691_Transcript_1_1_Confidence_0.000_Length_907	1	224	76.0738	1.48678	150.661	101.333	6.66297	5.55561e-05	0.0473842	-	-	-	-	-	-	-	-	-	-	-	-	-	-	-	-	-	-	-	-	-	-
Locus_3807_Transcript_10_12_Confidence_0.056_Length_3749	7	690	237.248	10.4075	464.089	44.5918	5.47871	4.30248e-06	0.00860461	-	-	-	-	-	-	-	-	-	-	-	-	-	-	-	1988	88.4306	2329	XM_003641130.2	PREDICTED: Gallus gallus probable G-protein coupled receptor 83-like (LOC100859173), mRNA	-	-
Locus_3807_Transcript_3_12_Confidence_0.333_Length_4849	7	739	253.727	10.4075	497.046	47.7585	5.57769	2.78424e-06	0.00645918	-	-	-	-	-	-	-	-	-	-	-	-	-	-	-	1988	88.4306	2329	XM_003641130.2	PREDICTED: Gallus gallus probable G-protein coupled receptor 83-like (LOC100859173), mRNA	-	-
Locus_3807_Transcript_4_12_Confidence_0.278_Length_4290	3	714	242.346	4.46035	480.231	107.667	6.75043	2.38753e-07	0.00100897	-	-	-	-	-	-	-	-	-	-	-	-	-	-	-	1988	88.4306	2329	XM_003641130.2	PREDICTED: Gallus gallus probable G-protein coupled receptor 83-like (LOC100859173), mRNA	-	-
Locus_3807_Transcript_6_12_Confidence_0.278_Length_4291	11	675	235.177	16.3546	454	27.7597	4.79492	2.63887e-05	0.0285183	-	-	-	-	-	-	-	-	-	-	-	-	-	-	-	1988	88.4306	2329	XM_003641130.2	PREDICTED: Gallus gallus probable G-protein coupled receptor 83-like (LOC100859173), mRNA	-	-
Locus_3807_Transcript_7_12_Confidence_0.444_Length_3768	10	733	253.939	14.8678	493.01	33.1595	5.05135	1.10839e-05	0.0158813	-	-	-	-	-	-	-	-	-	-	-	-	-	-	-	1988	88.4306	2329	XM_003641130.2	PREDICTED: Gallus gallus probable G-protein coupled receptor 83-like (LOC100859173), mRNA	-	-
Locus_3807_Transcript_8_12_Confidence_0.333_Length_3772	14	708	248.505	20.815	476.196	22.8776	4.51586	5.12317e-05	0.0449612	-	-	-	-	-	-	-	-	-	-	-	-	-	-	-	1988	88.4306	2329	XM_003641130.2	PREDICTED: Gallus gallus probable G-protein coupled receptor 83-like (LOC100859173), mRNA	-	-
Locus_3807_Transcript_9_12_Confidence_0.278_Length_3772	8	691	238.328	11.8943	464.762	39.0744	5.28815	6.90221e-06	0.0117739	-	-	-	-	-	-	-	-	-	-	-	-	-	-	-	1988	88.4306	2329	XM_003641130.2	PREDICTED: Gallus gallus probable G-protein coupled receptor 83-like (LOC100859173), mRNA	-	-
Locus_3876_Transcript_51_56_Confidence_0.038_Length_1250	0	225	75.6667	0	151.333	Inf	Inf	1.12883e-05	0.0158813	-	-	-	-	-	-	-	-	-	-	-	-	-	-	-	-	-	-	-	-	-	-
Locus_3876_Transcript_52_56_Confidence_0.025_Length_1233	0	187	62.8874	0	125.775	Inf	Inf	3.61867e-05	0.035774	-	-	-	-	-	-	-	-	-	-	-	-	-	-	-	-	-	-	-	-	-	-
Locus_4146_Transcript_1_18_Confidence_0.027_Length_318	329	8	247.266	489.152	5.38074	0.0110001	-6.50633	1.1727e-07	0.000600123	-	-	-	-	-	-	-	-	-	-	-	-	-	-	-	-	-	-	-	-	-	-
Locus_426_Transcript_8_91_Confidence_0.020_Length_635	601	25	455.186	893.557	16.8148	0.0188178	-5.73175	3.04868e-07	0.00117878	-	-	-	-	-	-	-	-	-	-	-	-	-	-	-	-	-	-	-	-	-	-
Locus_4686_Transcript_14_28_Confidence_0.275_Length_417	202	9	153.192	300.33	6.05333	0.0201556	-5.63268	5.06012e-06	0.00962204	-	-	-	-	-	-	-	-	-	-	-	-	-	-	-	-	-	-	-	-	-	-
Locus_4686_Transcript_15_28_Confidence_0.275_Length_381	198	12	151.227	294.383	8.07111	0.027417	-5.18878	1.65136e-05	0.0202341	-	-	-	-	-	-	-	-	-	-	-	-	-	-	-	-	-	-	-	-	-	-
Locus_4686_Transcript_16_28_Confidence_0.275_Length_405	182	12	139.333	270.595	8.07111	0.0298273	-5.06722	2.81761e-05	0.0302301	-	-	-	-	-	-	-	-	-	-	-	-	-	-	-	-	-	-	-	-	-	-
Locus_4686_Transcript_17_28_Confidence_0.300_Length_381	186	12	142.306	276.542	8.07111	0.0291859	-5.09859	2.4565e-05	0.0269886	-	-	-	-	-	-	-	-	-	-	-	-	-	-	-	-	-	-	-	-	-	-
Locus_4686_Transcript_19_28_Confidence_0.225_Length_411	191	9	145.015	283.976	6.05333	0.0213164	-5.55189	7.33142e-06	0.0120341	-	-	-	-	-	-	-	-	-	-	-	-	-	-	-	-	-	-	-	-	-	-
Locus_4686_Transcript_20_28_Confidence_0.200_Length_383	183	8	138.731	272.081	5.38074	0.0197762	-5.66009	6.4591e-06	0.0112576	-	-	-	-	-	-	-	-	-	-	-	-	-	-	-	-	-	-	-	-	-	-
Locus_4686_Transcript_22_28_Confidence_0.250_Length_347	174	12	133.386	258.7	8.07111	0.0311987	-5.00237	3.73536e-05	0.0365127	-	-	-	-	-	-	-	-	-	-	-	-	-	-	-	-	-	-	-	-	-	-
Locus_4686_Transcript_23_28_Confidence_0.400_Length_604	290	18	221.637	431.167	12.1067	0.0280788	-5.15437	7.29345e-06	0.0120341	-	-	-	-	-	-	-	-	-	-	-	-	-	-	-	-	-	-	-	-	-	-
Locus_4686_Transcript_24_28_Confidence_0.375_Length_568	292	25	225.478	434.141	16.8148	0.0387312	-4.69036	2.83201e-05	0.0302301	-	-	-	-	-	-	-	-	-	-	-	-	-	-	-	-	-	-	-	-	-	-
Locus_4686_Transcript_25_28_Confidence_0.300_Length_592	275	21	211.495	408.866	14.1244	0.0345455	-4.85536	1.94657e-05	0.0225794	-	-	-	-	-	-	-	-	-	-	-	-	-	-	-	-	-	-	-	-	-	-
Locus_4686_Transcript_26_28_Confidence_0.200_Length_348	121	5	91.6319	179.901	3.36296	0.0186934	-5.74133	2.34234e-05	0.0261251	-	-	-	-	-	-	-	-	-	-	-	-	-	-	-	-	-	-	-	-	-	-
Locus_4733_Transcript_10_16_Confidence_0.143_Length_1382	24	1286	450.319	35.6828	864.954	24.2401	4.59932	1.56715e-05	0.0196168	-	-	-	-	-	-	-	-	-	-	430	31.4	208	P06336.2	IGHE_MOUSE RecName: Full=Ig epsilon chain C region	1369	80.5698	1037	X07174.1	Chicken mRNA for IgG H-chain (HC36) D-J-C	-	-
Locus_4733_Transcript_11_16_Confidence_0.333_Length_1773	21	1512	524.091	31.2225	1016.96	32.5714	5.02554	3.19278e-06	0.00720139	352	93.47	520	XM_003213894.1	PREDICTED: Meleagris gallopavo ig heavy chain V-III region VH26-like (LOC100539074), mRNA	308	88.96	377	XM_003643855.1	PREDICTED: Gallus gallus uncharacterized LOC430011 (LOC430011), mRNA	430	31.4	208	P06336.2	IGHE_MOUSE RecName: Full=Ig epsilon chain C region	1558	80.8729	1203	X07174.1	Chicken mRNA for IgG H-chain (HC36) D-J-C	-	-
Locus_4733_Transcript_12_16_Confidence_0.000_Length_1364	15	1287	443.964	22.3018	865.627	38.8143	5.27852	1.84678e-06	0.00472541	-	-	-	-	-	-	-	-	-	-	430	31.4	208	P06336.2	IGHE_MOUSE RecName: Full=Ig epsilon chain C region	1352	80.3994	1011	X07174.1	Chicken mRNA for IgG H-chain (HC36) D-J-C	-	-
Locus_4733_Transcript_9_16_Confidence_0.095_Length_1334	11	1204	413.078	16.3546	809.802	49.5152	5.6298	7.31651e-07	0.00219486	-	-	-	-	-	-	-	-	-	-	425	30.59	200	P01855.1	IGHE_RAT RecName: Full=Ig epsilon chain C region	1298	80.5085	977	X07174.1	Chicken mRNA for IgG H-chain (HC36) D-J-C	-	-
Locus_5_Transcript_11597_14044_Confidence_0.000_Length_246	2780	179	2126.83	4133.26	120.394	0.0291281	-5.10144	9.01061e-07	0.00265726	-	-	-	-	-	83	95.18	132	NM_001007977.1	Gallus gallus aldolase B, fructose-bisphosphate (ALDOB), mRNA	-	-	-	-	-	83	95.1807	132	NM_001007977.2	Gallus gallus aldolase B, fructose-bisphosphate (ALDOB), mRNA	-	-
Locus_5_Transcript_13889_14044_Confidence_0.000_Length_2036	8	562	194.946	11.8943	377.997	31.7798	4.99004	2.46629e-05	0.0269886	1063	99.72	1943	XM_003203939.1	PREDICTED: Meleagris gallopavo RAS guanyl releasing protein 3 (calcium and DAG-regulated) (RASGRP3), mRNA	1063	97.27	1799	NM_001006401.1	Gallus gallus RAS guanyl releasing protein 3 (calcium and DAG-regulated) (RASGRP3), mRNA	354	94.63	630	Q8IV61.1	GRP3_HUMAN RecName: Full=Ras guanyl-releasing protein 3; AltName: Full=Calcium and DAG-regulated guanine nucleotide exchange factor III; AltName: Full=Guanine nucleotide exchange factor for Rap1	1063	99.7178	1943	XM_003203939.1	PREDICTED: Meleagris gallopavo RAS guanyl releasing protein 3 (calcium and DAG-regulated) (RASGRP3), mRNA	GO:0032854	GO:0065007
Locus_5_Transcript_13892_14044_Confidence_0.000_Length_1394	6	424	147.05	8.9207	285.179	31.9683	4.99857	5.21698e-05	0.0451601	1212	100	2239	XM_003203939.1	PREDICTED: Meleagris gallopavo RAS guanyl releasing protein 3 (calcium and DAG-regulated) (RASGRP3), mRNA	1214	96.79	2025	NM_001006401.1	Gallus gallus RAS guanyl releasing protein 3 (calcium and DAG-regulated) (RASGRP3), mRNA	364	89.29	660	Q8IV61.1	GRP3_HUMAN RecName: Full=Ras guanyl-releasing protein 3; AltName: Full=Calcium and DAG-regulated guanine nucleotide exchange factor III; AltName: Full=Guanine nucleotide exchange factor for Rap1	1212	100	2239	XM_003203939.1	PREDICTED: Meleagris gallopavo RAS guanyl releasing protein 3 (calcium and DAG-regulated) (RASGRP3), mRNA	-	-
Locus_5_Transcript_13902_14044_Confidence_0.000_Length_5016	30	1258	445.363	44.6035	846.122	18.9698	4.24564	4.98102e-05	0.0442175	1671	99.82	3066	XM_003203939.1	PREDICTED: Meleagris gallopavo RAS guanyl releasing protein 3 (calcium and DAG-regulated) (RASGRP3), mRNA	1673	96.71	2780	NM_001006401.1	Gallus gallus RAS guanyl releasing protein 3 (calcium and DAG-regulated) (RASGRP3), mRNA	515	91.26	902	Q8IV61.1	GRP3_HUMAN RecName: Full=Ras guanyl-releasing protein 3; AltName: Full=Calcium and DAG-regulated guanine nucleotide exchange factor III; AltName: Full=Guanine nucleotide exchange factor for Rap1	1671	99.8205	3066	XM_003203939.1	PREDICTED: Meleagris gallopavo RAS guanyl releasing protein 3 (calcium and DAG-regulated) (RASGRP3), mRNA	-	-
Locus_5_Transcript_13903_14044_Confidence_0.000_Length_4437	20	1101	385.13	29.7357	740.525	24.9036	4.63828	1.71797e-05	0.0207579	1200	99.75	2196	XM_003203939.1	PREDICTED: Meleagris gallopavo RAS guanyl releasing protein 3 (calcium and DAG-regulated) (RASGRP3), mRNA	1200	97.17	2025	NM_001006401.1	Gallus gallus RAS guanyl releasing protein 3 (calcium and DAG-regulated) (RASGRP3), mRNA	401	94.26	716	Q8IV61.1	GRP3_HUMAN RecName: Full=Ras guanyl-releasing protein 3; AltName: Full=Calcium and DAG-regulated guanine nucleotide exchange factor III; AltName: Full=Guanine nucleotide exchange factor for Rap1	1200	99.75	2196	XM_003203939.1	PREDICTED: Meleagris gallopavo RAS guanyl releasing protein 3 (calcium and DAG-regulated) (RASGRP3), mRNA	GO:0032854	GO:0065007
Locus_5_Transcript_13904_14044_Confidence_0.000_Length_4289	24	1057	373.307	35.6828	710.93	19.9236	4.31641	4.91143e-05	0.0438885	1052	99.71	1923	XM_003203939.1	PREDICTED: Meleagris gallopavo RAS guanyl releasing protein 3 (calcium and DAG-regulated) (RASGRP3), mRNA	1052	97.24	1779	NM_001006401.1	Gallus gallus RAS guanyl releasing protein 3 (calcium and DAG-regulated) (RASGRP3), mRNA	351	94.3	619	Q8IV61.1	GRP3_HUMAN RecName: Full=Ras guanyl-releasing protein 3; AltName: Full=Calcium and DAG-regulated guanine nucleotide exchange factor III; AltName: Full=Guanine nucleotide exchange factor for Rap1	1052	99.7148	1923	XM_003203939.1	PREDICTED: Meleagris gallopavo RAS guanyl releasing protein 3 (calcium and DAG-regulated) (RASGRP3), mRNA	GO:0032854	GO:0065007
Locus_5_Transcript_13905_14044_Confidence_0.000_Length_3722	19	857	302.33	28.2489	576.412	20.4048	4.35083	5.94817e-05	0.0497567	485	99.38	876	XM_003203939.1	PREDICTED: Meleagris gallopavo RAS guanyl releasing protein 3 (calcium and DAG-regulated) (RASGRP3), mRNA	485	96.49	798	NM_001006401.1	Gallus gallus RAS guanyl releasing protein 3 (calcium and DAG-regulated) (RASGRP3), mRNA	149	94.63	264	Q8IV61.1	GRP3_HUMAN RecName: Full=Ras guanyl-releasing protein 3; AltName: Full=Calcium and DAG-regulated guanine nucleotide exchange factor III; AltName: Full=Guanine nucleotide exchange factor for Rap1	485	99.3814	876	XM_003203939.1	PREDICTED: Meleagris gallopavo RAS guanyl releasing protein 3 (calcium and DAG-regulated) (RASGRP3), mRNA	GO:0032854	GO:0065007
Locus_5_Transcript_13906_14044_Confidence_0.000_Length_3263	13	685	240.027	19.3282	460.726	23.837	4.57513	4.63459e-05	0.0422192	-	-	-	-	-	-	-	-	-	-	-	-	-	-	-	-	-	-	-	-	-	-
Locus_5_Transcript_2437_14044_Confidence_0.000_Length_318	11365	977	8777.21	16897.3	657.123	0.0388892	-4.68449	3.65519e-06	0.00775583	-	-	-	-	-	-	-	-	-	-	-	-	-	-	-	218	98.1651	377	FM165414.1	Gallus gallus 18S rRNA gene, clone GgSSU-1	-	-
Locus_5_Transcript_2441_14044_Confidence_0.000_Length_1611	32	1606	563.88	47.5771	1080.18	22.7039	4.50487	1.64764e-05	0.0202341	-	-	-	-	-	-	-	-	-	-	-	-	-	-	-	324	88.5802	387	CR733014.1	Gallus gallus finished cDNA, clone ChEST603k21	-	-
Locus_5_Transcript_2442_14044_Confidence_0.000_Length_1619	38	1715	604.997	56.4978	1153.5	20.4167	4.35168	2.57877e-05	0.028043	-	-	-	-	-	-	-	-	-	-	-	-	-	-	-	324	88.5802	387	CR733014.1	Gallus gallus finished cDNA, clone ChEST603k21	-	-
Locus_5_Transcript_2443_14044_Confidence_0.000_Length_1616	24	1675	581.138	35.6828	1126.59	31.5724	4.98059	3.22834e-06	0.00720139	-	-	-	-	-	-	-	-	-	-	-	-	-	-	-	324	88.5802	387	CR733014.1	Gallus gallus finished cDNA, clone ChEST603k21	-	-
Locus_5_Transcript_2444_14044_Confidence_0.000_Length_1487	27	1688	587.74	40.1432	1135.34	28.2822	4.82182	5.42345e-06	0.0098296	-	-	-	-	-	-	-	-	-	-	-	-	-	-	-	324	88.5802	387	CR733014.1	Gallus gallus finished cDNA, clone ChEST603k21	-	-
Locus_5_Transcript_2445_14044_Confidence_0.000_Length_1495	26	1698	590.359	38.6564	1142.06	29.544	4.88479	4.3654e-06	0.00863124	-	-	-	-	-	-	-	-	-	-	-	-	-	-	-	324	88.5802	387	CR733014.1	Gallus gallus finished cDNA, clone ChEST603k21	-	-
Locus_5_Transcript_2448_14044_Confidence_0.000_Length_281	2	2287	770.597	2.97357	1538.22	517.298	9.01485	3.08714e-11	6.71427e-07	-	-	-	-	-	-	-	-	-	-	-	-	-	-	-	-	-	-	-	-	-	-
Locus_5_Transcript_2449_14044_Confidence_0.000_Length_1940	29	6139	2086.08	43.1167	4129.05	95.7644	6.58142	2.70457e-09	2.61431e-05	-	-	-	-	-	-	-	-	-	-	-	-	-	-	-	324	88.5802	387	CR733014.1	Gallus gallus finished cDNA, clone ChEST603k21	-	-
Locus_5_Transcript_2469_14044_Confidence_0.000_Length_428	3	2396	807.996	4.46035	1611.53	361.302	8.49706	6.66883e-11	1.16033e-06	-	-	-	-	-	-	-	-	-	-	-	-	-	-	-	-	-	-	-	-	-	-
Locus_5_Transcript_2470_14044_Confidence_0.000_Length_450	1	2639	888.229	1.48678	1774.97	1193.83	10.2214	2.975e-12	2.56488e-07	-	-	-	-	-	-	-	-	-	-	-	-	-	-	-	-	-	-	-	-	-	-
Locus_5_Transcript_2471_14044_Confidence_0.000_Length_429	1	2593	872.76	1.48678	1744.03	1173.02	10.196	3.35048e-12	2.56488e-07	-	-	-	-	-	-	-	-	-	-	-	-	-	-	-	-	-	-	-	-	-	-
Locus_5_Transcript_2472_14044_Confidence_0.000_Length_447	2	2418	814.651	2.97357	1626.33	546.929	9.09521	2.12038e-11	5.80331e-07	-	-	-	-	-	-	-	-	-	-	-	-	-	-	-	-	-	-	-	-	-	-
Locus_5_Transcript_2473_14044_Confidence_0.000_Length_204	2	343	116.836	2.97357	230.699	77.5833	6.27767	1.16473e-05	0.0160837	79	100	147	XM_003205773.1	PREDICTED: Meleagris gallopavo UPF0602 protein C4orf47 homolog (LOC100548850), mRNA	99	95.96	161	XM_420672.3	PREDICTED: Gallus gallus chromosome 4 open reading frame, human C4orf47 (C4H4orf47), mRNA	-	-	-	-	-	99	95.9596	161	XM_420672.4	PREDICTED: Gallus gallus chromosome 4 open reading frame, human C4orf47 (C4H4ORF47), transcript variant X3, mRNA	-	-
Locus_5_Transcript_6875_14044_Confidence_0.000_Length_258	227	6	170.768	337.5	4.03556	0.0119572	-6.38598	5.57457e-07	0.00183007	-	-	-	-	-	-	-	-	-	-	-	-	-	-	-	-	-	-	-	-	-	-
Locus_5_Transcript_6876_14044_Confidence_0.000_Length_226	113	1	84.3396	168.007	0.672593	0.00400337	-7.96457	1.41637e-06	0.00385059	-	-	-	-	-	-	-	-	-	-	-	-	-	-	-	-	-	-	-	-	-	-
Locus_5091_Transcript_1_2_Confidence_0.667_Length_1461	2	343	116.836	2.97357	230.699	77.5833	6.27767	1.16473e-05	0.0160837	1311	100	2422	XM_003213108.1	PREDICTED: Meleagris gallopavo keratin, type I cytoskeletal 20-like (LOC100542253), mRNA	1471	91.43	1995	XM_418168.3	PREDICTED: Gallus gallus keratin 20 (KRT20), mRNA	436	54.13	408	-	-	1311	100	2422	XM_003213108.1	PREDICTED: Meleagris gallopavo keratin, type I cytoskeletal 20-like (LOC100542253), mRNA	GO:0033554; GO:0045109; GO:0050708	GO:0065007; GO:0071840; GO:0009987; GO:0050896; GO:0044699
Locus_5091_Transcript_2_2_Confidence_0.000_Length_1494	1	355	120.129	1.48678	238.77	160.595	7.32729	2.92433e-06	0.0066949	1311	100	2422	XM_003213108.1	PREDICTED: Meleagris gallopavo keratin, type I cytoskeletal 20-like (LOC100542253), mRNA	1491	91.08	1993	XM_418168.3	PREDICTED: Gallus gallus keratin 20 (KRT20), mRNA	324	64.2	403	-	-	1311	100	2422	XM_003213108.1	PREDICTED: Meleagris gallopavo keratin, type I cytoskeletal 20-like (LOC100542253), mRNA	GO:0033554; GO:0045109; GO:0050708	GO:0065007; GO:0071840; GO:0009987; GO:0050896; GO:0044699
Locus_5095_Transcript_2_7_Confidence_0.375_Length_1250	577	54	447.097	857.874	36.32	0.0423372	-4.56193	1.68886e-05	0.0205489	-	-	-	-	-	1016	95.08	1600	XM_425514.3	PREDICTED: Gallus gallus alpha-2-macroglobulin-like protein 1-like (LOC427942), mRNA	367	40.05	276	A8K2U0.3	A2ML1_HUMAN RecName: Full=Alpha-2-macroglobulin-like protein 1; AltName: Full=C3 and PZP-like alpha-2-macroglobulin domain-containing protein 9; Flags: Precursor	1068	95.2247	1690	XM_425514.4	PREDICTED: Gallus gallus alpha-2-macroglobulin-like 2 (A2ML2), transcript variant X4, mRNA	GO:0010951	GO:0065007
Locus_5095_Transcript_4_7_Confidence_0.625_Length_2834	1313	57	995.243	1952.15	38.3378	0.0196388	-5.67015	1.524e-07	0.000716663	1147	100	2119	XM_003202614.1	PREDICTED: Meleagris gallopavo alpha-2-macroglobulin-like protein 1-like (LOC100542931), mRNA	1622	94.82	2531	XM_425514.3	PREDICTED: Gallus gallus alpha-2-macroglobulin-like protein 1-like (LOC427942), mRNA	916	36.57	560	A8K2U0.3	A2ML1_HUMAN RecName: Full=Alpha-2-macroglobulin-like protein 1; AltName: Full=C3 and PZP-like alpha-2-macroglobulin domain-containing protein 9; Flags: Precursor	2813	94.0633	4263	XM_425514.4	PREDICTED: Gallus gallus alpha-2-macroglobulin-like 2 (A2ML2), transcript variant X4, mRNA	GO:0010466; GO:0052548	GO:0065007
Locus_5095_Transcript_5_7_Confidence_0.500_Length_2806	1293	54	979.366	1922.41	36.32	0.0188929	-5.72601	1.25323e-07	0.000605702	1147	100	2119	XM_003202614.1	PREDICTED: Meleagris gallopavo alpha-2-macroglobulin-like protein 1-like (LOC100542931), mRNA	1622	94.82	2531	XM_425514.3	PREDICTED: Gallus gallus alpha-2-macroglobulin-like protein 1-like (LOC427942), mRNA	909	36.52	553	A8K2U0.3	A2ML1_HUMAN RecName: Full=Alpha-2-macroglobulin-like protein 1; AltName: Full=C3 and PZP-like alpha-2-macroglobulin domain-containing protein 9; Flags: Precursor	2785	94.0395	4217	XM_425514.4	PREDICTED: Gallus gallus alpha-2-macroglobulin-like 2 (A2ML2), transcript variant X4, mRNA	GO:0010466; GO:0052548	GO:0065007
Locus_5095_Transcript_6_7_Confidence_0.250_Length_2992	1277	78	975.543	1898.62	52.4622	0.0276317	-5.17753	9.75521e-07	0.0028289	1147	100	2119	XM_003202614.1	PREDICTED: Meleagris gallopavo alpha-2-macroglobulin-like protein 1-like (LOC100542931), mRNA	1625	94.83	2536	XM_425514.3	PREDICTED: Gallus gallus alpha-2-macroglobulin-like protein 1-like (LOC427942), mRNA	901	36.29	543	A8K2U0.3	A2ML1_HUMAN RecName: Full=Alpha-2-macroglobulin-like protein 1; AltName: Full=C3 and PZP-like alpha-2-macroglobulin domain-containing protein 9; Flags: Precursor	2761	93.9877	4172	XM_425514.4	PREDICTED: Gallus gallus alpha-2-macroglobulin-like 2 (A2ML2), transcript variant X4, mRNA	GO:0010466; GO:0052548	GO:0065007
Locus_5095_Transcript_7_7_Confidence_0.000_Length_1713	635	9	475.081	944.108	6.05333	0.0064117	-7.28508	1.97263e-09	2.14515e-05	1147	100	2119	XM_003202614.1	PREDICTED: Meleagris gallopavo alpha-2-macroglobulin-like protein 1-like (LOC100542931), mRNA	692	94.08	1044	XM_425514.3	PREDICTED: Gallus gallus alpha-2-macroglobulin-like protein 1-like (LOC427942), mRNA	509	32.81	261	Q3UU35.2	OVOS_MOUSE RecName: Full=Ovostatin homolog; Flags: Precursor	1601	93.0668	2335	XM_425514.4	PREDICTED: Gallus gallus alpha-2-macroglobulin-like 2 (A2ML2), transcript variant X4, mRNA	GO:0010466; GO:0052548	GO:0065007
Locus_5305_Transcript_10_44_Confidence_0.210_Length_1125	966	103	752.755	1436.23	69.277	0.0482352	-4.37377	2.15884e-05	0.0242337	741	99.73	1358	XM_003204058.1	PREDICTED: Meleagris gallopavo sulfotransferase 6B1-like (LOC100545313), mRNA	937	92.42	1328	NM_205060.1	Gallus gallus sulfotransferase (LOC395933), mRNA	246	52.03	265	P0CC03.1	ST6B1_MOUSE RecName: Full=Sulfotransferase 6B1; Short=ST6B1; AltName: Full=Thyroxine sulfotransferase	741	99.7301	1358	XM_003204058.1	PREDICTED: Meleagris gallopavo sulfotransferase 6B1-like (LOC100545313), mRNA	-	-
Locus_5305_Transcript_11_44_Confidence_0.177_Length_1635	931	91	722.701	1384.2	61.2059	0.0442177	-4.49923	1.41703e-05	0.0181289	606	99.5	1101	XM_003204058.1	PREDICTED: Meleagris gallopavo sulfotransferase 6B1-like (LOC100545313), mRNA	770	92.73	1107	NM_205060.1	Gallus gallus sulfotransferase (LOC395933), mRNA	199	55.28	233	P0CC03.1	ST6B1_MOUSE RecName: Full=Sulfotransferase 6B1; Short=ST6B1; AltName: Full=Thyroxine sulfotransferase	770	92.7273	1107	NM_205060.1	Gallus gallus sulfotransferase (LOC395933), mRNA	-	-
Locus_5305_Transcript_12_44_Confidence_0.177_Length_1671	839	97	656.327	1247.41	65.2415	0.0523015	-4.257	3.54453e-05	0.0354439	606	99.5	1101	XM_003204058.1	PREDICTED: Meleagris gallopavo sulfotransferase 6B1-like (LOC100545313), mRNA	802	92.02	1120	NM_205060.1	Gallus gallus sulfotransferase (LOC395933), mRNA	199	55.28	233	P0CC03.1	ST6B1_MOUSE RecName: Full=Sulfotransferase 6B1; Short=ST6B1; AltName: Full=Thyroxine sulfotransferase	802	92.02	1120	NM_205060.1	Gallus gallus sulfotransferase (LOC395933), mRNA	-	-
Locus_5305_Transcript_14_44_Confidence_0.210_Length_2418	1030	97	798.314	1531.39	65.2415	0.0426029	-4.55291	1.09769e-05	0.0158813	741	99.73	1358	XM_003204058.1	PREDICTED: Meleagris gallopavo sulfotransferase 6B1-like (LOC100545313), mRNA	873	93.24	1280	NM_205060.1	Gallus gallus sulfotransferase (LOC395933), mRNA	249	51.81	266	P0CC03.1	ST6B1_MOUSE RecName: Full=Sulfotransferase 6B1; Short=ST6B1; AltName: Full=Thyroxine sulfotransferase	741	99.7301	1358	XM_003204058.1	PREDICTED: Meleagris gallopavo sulfotransferase 6B1-like (LOC100545313), mRNA	-	-
Locus_5305_Transcript_15_44_Confidence_0.210_Length_2441	1007	98	781.553	1497.19	65.9141	0.0440252	-4.50553	1.31849e-05	0.0171331	741	99.73	1358	XM_003204058.1	PREDICTED: Meleagris gallopavo sulfotransferase 6B1-like (LOC100545313), mRNA	905	93.04	1315	NM_205060.1	Gallus gallus sulfotransferase (LOC395933), mRNA	249	51.81	266	P0CC03.1	ST6B1_MOUSE RecName: Full=Sulfotransferase 6B1; Short=ST6B1; AltName: Full=Thyroxine sulfotransferase	741	99.7301	1358	XM_003204058.1	PREDICTED: Meleagris gallopavo sulfotransferase 6B1-like (LOC100545313), mRNA	-	-
Locus_5305_Transcript_17_44_Confidence_0.274_Length_1350	1209	83	926.673	1797.52	55.8252	0.0310568	-5.00895	1.88766e-06	0.00476001	942	99.79	1729	XM_003204058.1	PREDICTED: Meleagris gallopavo sulfotransferase 6B1-like (LOC100545313), mRNA	1144	93.79	1712	NM_205060.1	Gallus gallus sulfotransferase (LOC395933), mRNA	309	51.78	330	P0CC03.1	ST6B1_MOUSE RecName: Full=Sulfotransferase 6B1; Short=ST6B1; AltName: Full=Thyroxine sulfotransferase	942	99.7877	1729	XM_003204058.1	PREDICTED: Meleagris gallopavo sulfotransferase 6B1-like (LOC100545313), mRNA	-	-
Locus_5305_Transcript_18_44_Confidence_0.290_Length_2012	1170	97	902.389	1739.54	65.2415	0.0375051	-4.73677	5.22742e-06	0.00962204	606	99.5	1101	XM_003204058.1	PREDICTED: Meleagris gallopavo sulfotransferase 6B1-like (LOC100545313), mRNA	738	92.95	1072	NM_205060.1	Gallus gallus sulfotransferase (LOC395933), mRNA	199	55.28	233	P0CC03.1	ST6B1_MOUSE RecName: Full=Sulfotransferase 6B1; Short=ST6B1; AltName: Full=Thyroxine sulfotransferase	606	99.505	1101	XM_003204058.1	PREDICTED: Meleagris gallopavo sulfotransferase 6B1-like (LOC100545313), mRNA	-	-
Locus_5305_Transcript_19_44_Confidence_0.081_Length_1665	227	18	174.803	337.5	12.1067	0.0358716	-4.80101	3.36338e-05	0.0342225	204	100	377	XM_003204058.1	PREDICTED: Meleagris gallopavo sulfotransferase 6B1-like (LOC100545313), mRNA	274	95.62	438	NM_205060.1	Gallus gallus sulfotransferase (LOC395933), mRNA	-	-	-	-	-	274	95.6204	438	NM_205060.1	Gallus gallus sulfotransferase (LOC395933), mRNA	-	-
Locus_5305_Transcript_2_44_Confidence_0.145_Length_1016	743	57	571.509	1104.68	38.3378	0.0347049	-4.84872	4.92894e-06	0.0095289	290	100	536	XM_003204058.1	PREDICTED: Meleagris gallopavo sulfotransferase 6B1-like (LOC100545313), mRNA	454	92.95	658	NM_205060.1	Gallus gallus sulfotransferase (LOC395933), mRNA	95	56.84	116	Q6IMI4.2	ST6B1_HUMAN RecName: Full=Sulfotransferase 6B1; Short=ST6B1; AltName: Full=Thyroxine sulfotransferase	454	92.9515	658	NM_205060.1	Gallus gallus sulfotransferase (LOC395933), mRNA	-	-
Locus_5305_Transcript_20_44_Confidence_0.161_Length_781	380	42	296.613	564.978	28.2489	0.05	-4.32193	5.90581e-05	0.0496411	432	100	798	XM_003204058.1	PREDICTED: Meleagris gallopavo sulfotransferase 6B1-like (LOC100545313), mRNA	517	93.81	771	NM_205060.1	Gallus gallus sulfotransferase (LOC395933), mRNA	141	48.23	135	P0CC03.1	ST6B1_MOUSE RecName: Full=Sulfotransferase 6B1; Short=ST6B1; AltName: Full=Thyroxine sulfotransferase	432	100	798	XM_003204058.1	PREDICTED: Meleagris gallopavo sulfotransferase 6B1-like (LOC100545313), mRNA	-	-
Locus_5305_Transcript_22_44_Confidence_0.258_Length_1356	1186	116	920.673	1763.33	78.0208	0.0442464	-4.4983	1.23289e-05	0.0164035	942	99.79	1729	XM_003204058.1	PREDICTED: Meleagris gallopavo sulfotransferase 6B1-like (LOC100545313), mRNA	1148	93.64	1707	NM_205060.1	Gallus gallus sulfotransferase (LOC395933), mRNA	309	51.78	330	P0CC03.1	ST6B1_MOUSE RecName: Full=Sulfotransferase 6B1; Short=ST6B1; AltName: Full=Thyroxine sulfotransferase	942	99.7877	1729	XM_003204058.1	PREDICTED: Meleagris gallopavo sulfotransferase 6B1-like (LOC100545313), mRNA	-	-
Locus_5305_Transcript_23_44_Confidence_0.274_Length_2018	1208	103	932.656	1796.03	69.277	0.0385722	-4.69629	5.94726e-06	0.010559	606	99.5	1101	XM_003204058.1	PREDICTED: Meleagris gallopavo sulfotransferase 6B1-like (LOC100545313), mRNA	770	92.73	1107	NM_205060.1	Gallus gallus sulfotransferase (LOC395933), mRNA	199	55.28	233	P0CC03.1	ST6B1_MOUSE RecName: Full=Sulfotransferase 6B1; Short=ST6B1; AltName: Full=Thyroxine sulfotransferase	770	92.7273	1107	NM_205060.1	Gallus gallus sulfotransferase (LOC395933), mRNA	-	-
Locus_5305_Transcript_24_44_Confidence_0.177_Length_1008	617	58	478.178	917.346	39.0104	0.0425253	-4.55554	1.61613e-05	0.0200853	676	100	1249	XM_003204058.1	PREDICTED: Meleagris gallopavo sulfotransferase 6B1-like (LOC100545313), mRNA	718	94.29	1094	NM_205060.1	Gallus gallus sulfotransferase (LOC395933), mRNA	221	50.23	229	P0CC03.1	ST6B1_MOUSE RecName: Full=Sulfotransferase 6B1; Short=ST6B1; AltName: Full=Thyroxine sulfotransferase	676	100	1249	XM_003204058.1	PREDICTED: Meleagris gallopavo sulfotransferase 6B1-like (LOC100545313), mRNA	-	-
Locus_5305_Transcript_26_44_Confidence_0.210_Length_1164	988	85	763.056	1468.94	57.1704	0.0389194	-4.68337	7.06169e-06	0.011929	916	99.67	1676	XM_003204058.1	PREDICTED: Meleagris gallopavo sulfotransferase 6B1-like (LOC100545313), mRNA	958	94.26	1459	NM_205060.1	Gallus gallus sulfotransferase (LOC395933), mRNA	302	50.99	318	P0CC03.1	ST6B1_MOUSE RecName: Full=Sulfotransferase 6B1; Short=ST6B1; AltName: Full=Thyroxine sulfotransferase	916	99.6725	1676	XM_003204058.1	PREDICTED: Meleagris gallopavo sulfotransferase 6B1-like (LOC100545313), mRNA	-	-
Locus_5305_Transcript_27_44_Confidence_0.226_Length_1199	1034	98	801.624	1537.33	65.9141	0.0428756	-4.5437	1.13181e-05	0.0158813	916	99.67	1676	XM_003204058.1	PREDICTED: Meleagris gallopavo sulfotransferase 6B1-like (LOC100545313), mRNA	1141	91.59	1544	NM_205060.1	Gallus gallus sulfotransferase (LOC395933), mRNA	305	51.15	319	P0CC03.1	ST6B1_MOUSE RecName: Full=Sulfotransferase 6B1; Short=ST6B1; AltName: Full=Thyroxine sulfotransferase	916	99.6725	1676	XM_003204058.1	PREDICTED: Meleagris gallopavo sulfotransferase 6B1-like (LOC100545313), mRNA	-	-
Locus_5305_Transcript_28_44_Confidence_0.226_Length_1826	955	91	740.542	1419.88	61.2059	0.0431065	-4.53595	1.22329e-05	0.0164035	580	99.31	1048	XM_003204058.1	PREDICTED: Meleagris gallopavo sulfotransferase 6B1-like (LOC100545313), mRNA	580	93.45	859	NM_205060.1	Gallus gallus sulfotransferase (LOC395933), mRNA	192	54.17	220	P0CC03.1	ST6B1_MOUSE RecName: Full=Sulfotransferase 6B1; Short=ST6B1; AltName: Full=Thyroxine sulfotransferase	580	99.3103	1048	XM_003204058.1	PREDICTED: Meleagris gallopavo sulfotransferase 6B1-like (LOC100545313), mRNA	-	-
Locus_5305_Transcript_3_44_Confidence_0.097_Length_824	546	45	421.025	811.784	30.2667	0.0372841	-4.74529	9.66878e-06	0.0142568	264	99.62	483	XM_003204058.1	PREDICTED: Meleagris gallopavo sulfotransferase 6B1-like (LOC100545313), mRNA	264	94.7	411	NM_205060.1	Gallus gallus sulfotransferase (LOC395933), mRNA	89	55.06	104	Q6IMI4.2	ST6B1_HUMAN RecName: Full=Sulfotransferase 6B1; Short=ST6B1; AltName: Full=Thyroxine sulfotransferase	264	99.6212	483	XM_003204058.1	PREDICTED: Meleagris gallopavo sulfotransferase 6B1-like (LOC100545313), mRNA	-	-
Locus_5305_Transcript_30_44_Confidence_0.113_Length_1786	335	28	258.453	498.073	18.8326	0.0378109	-4.72505	2.02159e-05	0.023141	347	99.71	634	XM_003204058.1	PREDICTED: Meleagris gallopavo sulfotransferase 6B1-like (LOC100545313), mRNA	389	95.12	608	NM_205060.1	Gallus gallus sulfotransferase (LOC395933), mRNA	117	44.44	103	P0CC03.1	ST6B1_MOUSE RecName: Full=Sulfotransferase 6B1; Short=ST6B1; AltName: Full=Thyroxine sulfotransferase	347	99.7118	634	XM_003204058.1	PREDICTED: Meleagris gallopavo sulfotransferase 6B1-like (LOC100545313), mRNA	-	-
Locus_5305_Transcript_31_44_Confidence_0.113_Length_516	376	41	293.304	559.031	27.5763	0.0493288	-4.34143	5.63028e-05	0.0477868	432	100	798	XM_003204058.1	PREDICTED: Meleagris gallopavo sulfotransferase 6B1-like (LOC100545313), mRNA	502	94.42	767	NM_205060.1	Gallus gallus sulfotransferase (LOC395933), mRNA	140	48.57	134	P0CC03.1	ST6B1_MOUSE RecName: Full=Sulfotransferase 6B1; Short=ST6B1; AltName: Full=Thyroxine sulfotransferase	432	100	798	XM_003204058.1	PREDICTED: Meleagris gallopavo sulfotransferase 6B1-like (LOC100545313), mRNA	-	-
Locus_5305_Transcript_32_44_Confidence_0.097_Length_1112	336	32	260.541	499.559	21.523	0.0430839	-4.53671	3.58785e-05	0.035672	342	100	632	XM_003204058.1	PREDICTED: Meleagris gallopavo sulfotransferase 6B1-like (LOC100545313), mRNA	412	95.15	645	NM_205060.1	Gallus gallus sulfotransferase (LOC395933), mRNA	110	45.45	102	P0CC03.1	ST6B1_MOUSE RecName: Full=Sulfotransferase 6B1; Short=ST6B1; AltName: Full=Thyroxine sulfotransferase	412	95.1456	645	NM_205060.1	Gallus gallus sulfotransferase (LOC395933), mRNA	-	-
Locus_5305_Transcript_33_44_Confidence_0.065_Length_311	188	13	144.13	279.515	8.74371	0.0312817	-4.99854	3.08531e-05	0.0323762	227	100	420	XM_003204058.1	PREDICTED: Meleagris gallopavo sulfotransferase 6B1-like (LOC100545313), mRNA	297	95.96	481	NM_205060.1	Gallus gallus sulfotransferase (LOC395933), mRNA	-	-	-	-	-	297	95.9596	481	NM_205060.1	Gallus gallus sulfotransferase (LOC395933), mRNA	-	-
Locus_5305_Transcript_34_44_Confidence_0.065_Length_734	572	54	443.38	850.44	36.32	0.0427073	-4.54937	1.77736e-05	0.0211788	488	99.18	878	XM_003204058.1	PREDICTED: Meleagris gallopavo sulfotransferase 6B1-like (LOC100545313), mRNA	488	93.85	734	NM_205060.1	Gallus gallus sulfotransferase (LOC395933), mRNA	157	53.5	183	P0CC03.1	ST6B1_MOUSE RecName: Full=Sulfotransferase 6B1; Short=ST6B1; AltName: Full=Thyroxine sulfotransferase	488	99.1803	878	XM_003204058.1	PREDICTED: Meleagris gallopavo sulfotransferase 6B1-like (LOC100545313), mRNA	-	-
Locus_5305_Transcript_35_44_Confidence_0.097_Length_1187	756	47	577.81	1124.01	31.6119	0.0281242	-5.15204	1.66901e-06	0.00439993	290	100	536	XM_003204058.1	PREDICTED: Meleagris gallopavo sulfotransferase 6B1-like (LOC100545313), mRNA	422	93.36	621	NM_205060.1	Gallus gallus sulfotransferase (LOC395933), mRNA	95	56.84	116	Q6IMI4.2	ST6B1_HUMAN RecName: Full=Sulfotransferase 6B1; Short=ST6B1; AltName: Full=Thyroxine sulfotransferase	422	93.3649	621	NM_205060.1	Gallus gallus sulfotransferase (LOC395933), mRNA	-	-
Locus_5305_Transcript_4_44_Confidence_0.145_Length_847	768	57	590.094	1141.85	38.3378	0.0335751	-4.89646	4.04207e-06	0.00827403	290	100	536	XM_003204058.1	PREDICTED: Meleagris gallopavo sulfotransferase 6B1-like (LOC100545313), mRNA	454	92.95	658	NM_205060.1	Gallus gallus sulfotransferase (LOC395933), mRNA	95	56.84	116	Q6IMI4.2	ST6B1_HUMAN RecName: Full=Sulfotransferase 6B1; Short=ST6B1; AltName: Full=Thyroxine sulfotransferase	454	92.9515	658	NM_205060.1	Gallus gallus sulfotransferase (LOC395933), mRNA	-	-
Locus_5305_Transcript_44_44_Confidence_0.065_Length_1018	127	7	96.7649	188.822	4.70815	0.0249344	-5.32572	4.54553e-05	0.0416309	-	-	-	-	-	-	-	-	-	-	-	-	-	-	-	874	77.9176	525	BX663523.7	Chicken DNA sequence from clone WAG-4C11, complete sequence	-	-
Locus_5305_Transcript_5_44_Confidence_0.161_Length_883	806	71	623.051	1198.35	47.7541	0.0398499	-4.64928	9.2566e-06	0.0138843	290	100	536	XM_003204058.1	PREDICTED: Meleagris gallopavo sulfotransferase 6B1-like (LOC100545313), mRNA	486	91.77	671	NM_205060.1	Gallus gallus sulfotransferase (LOC395933), mRNA	95	56.84	116	Q6IMI4.2	ST6B1_HUMAN RecName: Full=Sulfotransferase 6B1; Short=ST6B1; AltName: Full=Thyroxine sulfotransferase	486	91.7695	671	NM_205060.1	Gallus gallus sulfotransferase (LOC395933), mRNA	-	-
Locus_5305_Transcript_8_44_Confidence_0.177_Length_974	942	76	725.834	1400.55	51.117	0.0364978	-4.77605	5.2374e-06	0.00962204	626	99.68	1146	XM_003204058.1	PREDICTED: Meleagris gallopavo sulfotransferase 6B1-like (LOC100545313), mRNA	790	93.04	1151	NM_205060.1	Gallus gallus sulfotransferase (LOC395933), mRNA	206	55.83	245	P0CC03.1	ST6B1_MOUSE RecName: Full=Sulfotransferase 6B1; Short=ST6B1; AltName: Full=Thyroxine sulfotransferase	790	93.038	1151	NM_205060.1	Gallus gallus sulfotransferase (LOC395933), mRNA	-	-
Locus_53943_Transcript_1_1_Confidence_0.000_Length_1923	0	1189	399.856	0	799.713	Inf	Inf	1.06985e-10	1.69223e-06	1019	100	1882	XM_003213629.1	PREDICTED: Meleagris gallopavo s-adenosylmethionine synthase isoform type-1-like (LOC100542503), partial mRNA	1170	97.26	1984	XM_424874.3	PREDICTED: Gallus gallus S-adenosylmethionine synthase isoform type-2-like (LOC427292), mRNA	389	70.44	552	Q91X83.1	METK1_MOUSE RecName: Full=S-adenosylmethionine synthase isoform type-1; Short=AdoMet synthase 1; AltName: Full=Methionine adenosyltransferase 1; Short=MAT 1	1309	96.1803	2141	XM_424874.4	PREDICTED: Gallus gallus S-adenosylmethionine synthase isoform type-2-like (LOC427292), transcript variant X6, mRNA	GO:0006730; GO:0051289; GO:0006556	GO:0071840; GO:0009987; GO:0008152
Locus_54740_Transcript_1_1_Confidence_0.000_Length_2653	28	4316	1472.27	41.6299	2902.91	69.7313	6.12373	2.03778e-08	0.000131318	2653	99.85	4878	XM_003212123.1	PREDICTED: Meleagris gallopavo phosphoenolpyruvate carboxykinase, cytosolic [GTP]-like (LOC100549136), mRNA	2654	95.52	4233	NM_205471.1	Gallus gallus phosphoenolpyruvate carboxykinase 1 (soluble) (PCK1), mRNA	622	97.27	1226	-	-	2653	99.8492	4878	XM_003212123.1	PREDICTED: Meleagris gallopavo phosphoenolpyruvate carboxykinase, cytosolic [GTP]-like (LOC100549136), mRNA	GO:0006094; GO:0042593; GO:0046327; GO:0006475; GO:0006107; GO:0014823; GO:0032868	GO:0065007; GO:0009987; GO:0008152; GO:0050896
Locus_55282_Transcript_1_1_Confidence_0.000_Length_2427	7	2299	778.349	10.4075	1546.29	148.575	7.21505	1.69177e-09	1.96238e-05	-	-	-	-	-	-	-	-	-	-	-	-	-	-	-	-	-	-	-	-	-	-
Locus_55440_Transcript_1_4_Confidence_0.500_Length_2093	1	329	111.385	1.48678	221.283	148.833	7.21755	4.83326e-06	0.00944892	-	-	-	-	-	1121	94.65	1738	XM_003641502.1	PREDICTED: Gallus gallus deleted in malignant brain tumors 1-like (LOC423943), mRNA	531	55.37	606	Q95218.2	DMBT1_RABIT RecName: Full=Deleted in malignant brain tumors 1 protein; AltName: Full=Hensin; Flags: Precursor	2093	92.3077	2972	XM_003641502.2	PREDICTED: Gallus gallus CUB and zona pellucida-like domains 1 (CUZD1), mRNA	GO:0043152; GO:0001833; GO:0002221; GO:0030858; GO:0043627; GO:0042246	GO:0065007; GO:0009987; GO:0032502; GO:0040007; GO:0002376; GO:0032501; GO:0050896; GO:0023052; GO:0044699
Locus_55440_Transcript_2_4_Confidence_0.500_Length_1697	0	238	80.0385	0	160.077	Inf	Inf	7.85211e-06	0.0126501	-	-	-	-	-	1121	94.65	1738	XM_003641502.1	PREDICTED: Gallus gallus deleted in malignant brain tumors 1-like (LOC423943), mRNA	531	55.37	606	Q95218.2	DMBT1_RABIT RecName: Full=Deleted in malignant brain tumors 1 protein; AltName: Full=Hensin; Flags: Precursor	1697	92.8698	2462	XM_003641502.2	PREDICTED: Gallus gallus CUB and zona pellucida-like domains 1 (CUZD1), mRNA	GO:0043152; GO:0001833; GO:0002221; GO:0030858; GO:0043627; GO:0042246	GO:0065007; GO:0009987; GO:0032502; GO:0040007; GO:0002376; GO:0032501; GO:0050896; GO:0023052; GO:0044699
Locus_55440_Transcript_3_4_Confidence_0.500_Length_1753	0	268	90.1274	0	180.255	Inf	Inf	3.60061e-06	0.00773432	-	-	-	-	-	1121	94.65	1738	XM_003641502.1	PREDICTED: Gallus gallus deleted in malignant brain tumors 1-like (LOC423943), mRNA	531	55.37	606	Q95218.2	DMBT1_RABIT RecName: Full=Deleted in malignant brain tumors 1 protein; AltName: Full=Hensin; Flags: Precursor	1697	92.8698	2462	XM_003641502.2	PREDICTED: Gallus gallus CUB and zona pellucida-like domains 1 (CUZD1), mRNA	GO:0043152; GO:0001833; GO:0002221; GO:0030858; GO:0043627; GO:0042246	GO:0065007; GO:0009987; GO:0032502; GO:0040007; GO:0002376; GO:0032501; GO:0050896; GO:0023052; GO:0044699
Locus_56719_Transcript_1_1_Confidence_0.000_Length_2130	15	742	260.683	22.3018	499.064	22.3778	4.48399	5.14233e-05	0.0449612	798	100	1474	XM_003207048.1	PREDICTED: Meleagris gallopavo MAM and LDL-receptor class A domain-containing protein C10orf112-like (LOC100548035), partial mRNA	1871	94.82	2911	XM_418614.3	PREDICTED: Gallus gallus chromosome 2 open reading frame, human C10orf112 (C2H10orf112), mRNA	511	46.58	460	Q5VYJ5.3	CJ112_HUMAN RecName: Full=MAM and LDL-receptor class A domain-containing protein C10orf112	2130	94.8357	3317	KC843480.1	Gallus gallus Diet1 (Diet1) mRNA, complete cds	-	-
Locus_6371_Transcript_1_1_Confidence_0.000_Length_757	0	233	78.3571	0	156.714	Inf	Inf	9.01114e-06	0.0137533	-	-	-	-	-	-	-	-	-	-	-	-	-	-	-	-	-	-	-	-	-	-
Locus_6391_Transcript_1_1_Confidence_0.000_Length_1072	15	1347	464.142	22.3018	905.982	40.6238	5.34425	1.39145e-06	0.00385059	859	100	1587	XM_003208265.1	PREDICTED: Meleagris gallopavo tumor necrosis factor receptor superfamily member 27-like (LOC100550140), mRNA	926	93.95	1400	NM_001083360.1	Gallus gallus ectodysplasin A2 receptor (EDA2R), mRNA	172	62.21	221	Q9HAV5.2	TNR27_HUMAN RecName: Full=Tumor necrosis factor receptor superfamily member 27; AltName: Full=X-linked ectodysplasin-A2 receptor; Short=EDA-A2 receptor	859	100	1587	XM_003208265.1	PREDICTED: Meleagris gallopavo tumor necrosis factor receptor superfamily member 27-like (LOC100550140), mRNA	GO:0009790; GO:0008544; GO:0046330; GO:0051092; GO:0033209	GO:0065007; GO:0009987; GO:0032502; GO:0032501; GO:0050896; GO:0023052; GO:0044699
Locus_6595_Transcript_1_1_Confidence_0.000_Length_651	4	479	164.06	5.94714	322.172	54.1726	5.75949	7.31201e-06	0.0120341	-	-	-	-	-	-	-	-	-	-	157	48.41	133	Q6T3U4.1	NPCL1_MOUSE RecName: Full=Niemann-Pick C1-like protein 1; Flags: Precursor	299	77.9264	182	XM_005030577.1	PREDICTED: Anas platyrhynchos niemann-Pick C1-like protein 1-like (LOC101789797), partial mRNA	GO:0006695; GO:0030299; GO:0042157	GO:0051179; GO:0008152
Locus_66538_Transcript_1_4_Confidence_0.400_Length_2650	6	1479	501.843	8.9207	994.765	111.512	6.80105	1.70959e-08	0.000114406	-	-	-	-	-	-	-	-	-	-	-	-	-	-	-	1684	76.3064	763	XM_005517963.1	PREDICTED: Pseudopodoces humilis uncharacterized LOC102109643 (LOC102109643), mRNA	-	-
Locus_66538_Transcript_2_4_Confidence_0.400_Length_2987	5	1405	476.213	7.43392	944.993	127.119	6.99004	1.24377e-08	9.01696e-05	301	100	556	XM_003212433.1	PREDICTED: Meleagris gallopavo BAG family molecular chaperone regulator 4-like (LOC100546882), mRNA	305	84.92	300	XM_424388.3	PREDICTED: Gallus gallus BCL2-associated athanogene 4, transcript variant 2 (BAG4), mRNA	-	-	-	-	-	1684	76.3064	763	XM_005517963.1	PREDICTED: Pseudopodoces humilis uncharacterized LOC102109643 (LOC102109643), mRNA	-	-
Locus_66856_Transcript_2_6_Confidence_0.273_Length_327	3	324	111.19	4.46035	217.92	48.8571	5.6105	4.02313e-05	0.0386738	312	99.68	569	XM_003209896.1	PREDICTED: Meleagris gallopavo cell death activator CIDE-3-like (LOC100543168), mRNA	285	94.39	435	XM_003641931.1	PREDICTED: Gallus gallus cell death activator CIDE-3-like (LOC100859733), mRNA	-	-	-	-	-	312	99.6795	569	XM_003209896.1	PREDICTED: Meleagris gallopavo cell death activator CIDE-3-like (LOC100543168), mRNA	-	-
Locus_66856_Transcript_4_6_Confidence_0.545_Length_1074	29	2053	711.975	43.1167	1380.83	32.0255	5.00115	2.37069e-06	0.00572893	818	99.88	1504	XM_003209896.1	PREDICTED: Meleagris gallopavo cell death activator CIDE-3-like (LOC100543168), mRNA	909	91.86	1236	XM_003641931.1	PREDICTED: Gallus gallus cell death activator CIDE-3-like (LOC100859733), mRNA	218	62.39	231	Q96AQ7.1	CIDEC_HUMAN RecName: Full=Cell death activator CIDE-3; AltName: Full=Cell death-inducing DFFA-like effector protein C; AltName: Full=Fat-specific protein FSP27 homolog	818	99.8778	1504	XM_003209896.1	PREDICTED: Meleagris gallopavo cell death activator CIDE-3-like (LOC100543168), mRNA	GO:0006915	GO:0009987; GO:0044699
Locus_66856_Transcript_5_6_Confidence_0.545_Length_405	1	263	89.1893	1.48678	176.892	118.976	6.89453	2.04935e-05	0.0233054	293	99.66	534	XM_003209896.1	PREDICTED: Meleagris gallopavo cell death activator CIDE-3-like (LOC100543168), mRNA	346	89.31	412	XM_003641931.1	PREDICTED: Gallus gallus cell death activator CIDE-3-like (LOC100859733), mRNA	-	-	-	-	-	293	99.6587	534	XM_003209896.1	PREDICTED: Meleagris gallopavo cell death activator CIDE-3-like (LOC100543168), mRNA	GO:0006917	GO:0009987; GO:0044699
Locus_66856_Transcript_6_6_Confidence_0.182_Length_1060	25	2051	708.329	37.1696	1379.49	37.1133	5.21387	1.1477e-06	0.00327364	823	99.88	1513	XM_003209896.1	PREDICTED: Meleagris gallopavo cell death activator CIDE-3-like (LOC100543168), mRNA	896	93.19	1295	XM_003641931.1	PREDICTED: Gallus gallus cell death activator CIDE-3-like (LOC100859733), mRNA	218	62.39	231	Q96AQ7.1	CIDEC_HUMAN RecName: Full=Cell death activator CIDE-3; AltName: Full=Cell death-inducing DFFA-like effector protein C; AltName: Full=Fat-specific protein FSP27 homolog	823	99.8785	1513	XM_003209896.1	PREDICTED: Meleagris gallopavo cell death activator CIDE-3-like (LOC100543168), mRNA	GO:0006915	GO:0009987; GO:0044699
Locus_6768_Transcript_1_1_Confidence_0.000_Length_2763	14	709	248.842	20.815	476.868	22.9099	4.5179	5.08105e-05	0.0448765	1611	99.07	2878	XM_003207048.1	PREDICTED: Meleagris gallopavo MAM and LDL-receptor class A domain-containing protein C10orf112-like (LOC100548035), partial mRNA	2079	94.71	3214	XM_418614.3	PREDICTED: Gallus gallus chromosome 2 open reading frame, human C10orf112 (C2H10orf112), mRNA	679	63.48	881	Q5VYJ5.3	CJ112_HUMAN RecName: Full=MAM and LDL-receptor class A domain-containing protein C10orf112	2765	95.0452	4344	KC843480.1	Gallus gallus Diet1 (Diet1) mRNA, complete cds	-	-
Locus_69881_Transcript_1_1_Confidence_0.000_Length_1257	26	1151	406.405	38.6564	774.154	20.0266	4.32384	4.31096e-05	0.0403734	-	-	-	-	-	1179	96.01	1917	NM_001040018.1	Gallus gallus olfactomedin-like 3 (OLFML3), mRNA	392	96.17	735	Q25C36.1	OLFL3_CHICK RecName: Full=Olfactomedin-like protein 3; AltName: Full=Olfactomedin-noelin-tiarin factor 1; Flags: Precursor	1257	96.1814	2056	CR353701.1	Gallus gallus finished cDNA, clone ChEST933m5	GO:0007275	GO:0032502; GO:0032501; GO:0044699
Locus_69955_Transcript_1_1_Confidence_0.000_Length_1123	43	2939	1020.34	63.9317	1976.75	30.9197	4.95045	2.02786e-06	0.00499011	864	100	1596	XM_003203483.1	PREDICTED: Meleagris gallopavo 72 kDa type IV collagenase-like (LOC100543554), mRNA	864	95.14	1363	NM_001006278.1	Gallus gallus matrix metallopeptidase 7 (matrilysin, uterine) (MMP7), mRNA	249	53.01	271	O77656.1	MMP13_BOVIN RecName: Full=Collagenase 3; AltName: Full=Matrix metalloproteinase-13; Short=MMP-13; Flags: Precursor	864	100	1596	XM_003203483.1	PREDICTED: Meleagris gallopavo 72 kDa type IV collagenase-like (LOC100543554), mRNA	GO:0002779; GO:0050829; GO:0050830; GO:0006508; GO:0042127; GO:0042493	GO:0065007; GO:0002376; GO:0051179; GO:0008152; GO:0051704; GO:0050896; GO:0044699
Locus_70060_Transcript_1_6_Confidence_0.571_Length_1108	5	461	158.75	7.43392	310.065	41.7095	5.3823	1.78932e-05	0.0211788	-	-	-	-	-	-	-	-	-	-	-	-	-	-	-	-	-	-	-	-	-	-
Locus_70060_Transcript_4_6_Confidence_0.571_Length_2127	27	1697	590.766	40.1432	1141.39	28.433	4.82949	5.25362e-06	0.00962204	-	-	-	-	-	-	-	-	-	-	-	-	-	-	-	-	-	-	-	-	-	-
Locus_70060_Transcript_5_6_Confidence_0.286_Length_2137	30	1648	576.518	44.6035	1108.43	24.8508	4.63522	1.0385e-05	0.0151842	-	-	-	-	-	-	-	-	-	-	-	-	-	-	-	-	-	-	-	-	-	-
Locus_72821_Transcript_1_2_Confidence_0.273_Length_262	295	5	220.982	438.601	3.36296	0.00766747	-7.02703	4.74904e-08	0.000266548	-	-	-	-	-	-	-	-	-	-	-	-	-	-	-	-	-	-	-	-	-	-
Locus_72821_Transcript_2_2_Confidence_0.364_Length_249	360	5	269.303	535.242	3.36296	0.00628307	-7.31431	1.14133e-08	8.63408e-05	-	-	-	-	-	-	-	-	-	-	-	-	-	-	-	-	-	-	-	-	-	-
Locus_7438_Transcript_1_1_Confidence_0.000_Length_2064	406	30	311.906	603.634	20.1778	0.0334272	-4.90284	8.5548e-06	0.01329	1215	100	2244	XM_003202077.1	PREDICTED: Meleagris gallopavo cathepsin E-A-like (LOC100548118), mRNA	2063	93.75	3081	XM_416090.3	PREDICTED: Gallus gallus cathepsin E-A-like (LOC417848), mRNA	396	52.27	411	Q805F3.1	CATEA_XENLA RecName: Full=Cathepsin E-A; Flags: Precursor	2072	93.7259	3092	XM_416090.4	PREDICTED: Gallus gallus cathepsin E-A-like (LOC417848), mRNA	GO:0006508	GO:0008152
Locus_75708_Transcript_3_10_Confidence_0.360_Length_263	115	4	86.8353	170.98	2.69037	0.015735	-5.98988	1.81322e-05	0.0213168	-	-	-	-	-	-	-	-	-	-	-	-	-	-	-	122	88.5246	141	AC193561.4	Gallus gallus BAC clone TAM32-84L23 from chromosome z, complete sequence	GO:0006278	GO:0009987; GO:0008152
Locus_75708_Transcript_4_10_Confidence_0.400_Length_250	56	0	41.6299	83.2599	0	0	#NAME?	4.09569e-05	0.039155	-	-	-	-	-	93	87.1	102	XM_003643042.1	PREDICTED: Gallus gallus RNA-directed DNA polymerase from mobile element jockey-like (LOC769883), mRNA	-	-	-	-	-	104	93.2692	150	AC192001.3	Gallus gallus BAC clone CH261-30P24 from chromosome z, complete sequence	GO:0006278	GO:0009987; GO:0008152
Locus_75708_Transcript_6_10_Confidence_0.160_Length_221	68	1	50.8869	101.101	0.672593	0.00665266	-7.23185	4.83792e-05	0.0438419	-	-	-	-	-	-	-	-	-	-	-	-	-	-	-	69	94.2029	104	AC193561.4	Gallus gallus BAC clone TAM32-84L23 from chromosome z, complete sequence	-	-
Locus_78873_Transcript_1_1_Confidence_0.000_Length_1729	184	8067	2849.69	273.568	5425.81	19.8335	4.30986	1.39054e-05	0.0179218	-	-	-	-	-	-	-	-	-	-	-	-	-	-	-	741	83.1309	675	XM_005506607.1	PREDICTED: Columba livia mucin-1-like (LOC102090400), mRNA	GO:0090305	GO:0009987; GO:0008152
Locus_80902_Transcript_1_1_Confidence_1.000_Length_324	298	14240	5010.39	443.062	9577.72	21.6171	4.4341	7.83559e-06	0.0126501	159	98.74	283	XM_003212723.1	PREDICTED: Meleagris gallopavo apolipoprotein A-IV-like (LOC100542345), mRNA	159	93.08	233	NM_204938.1	Gallus gallus apolipoprotein A-IV (APOA4), mRNA	-	-	-	-	-	159	98.7421	283	XM_003212723.1	PREDICTED: Meleagris gallopavo apolipoprotein A-IV-like (LOC100542345), mRNA	GO:0033344; GO:0042632; GO:0008203; GO:0034378; GO:0034371; GO:0034375; GO:0042744; GO:0002227; GO:0007159; GO:0044240; GO:0034445; GO:0046470; GO:0033700; GO:0010873; GO:0045723; GO:0051006; GO:0010898; GO:0030300; GO:0019430; GO:0006982; GO:0035634; GO:0043691; GO:0034372	GO:0022610; GO:0065007; GO:0071840; GO:0009987; GO:0002376; GO:0051179; GO:0008152; GO:0032501; GO:0050896; GO:0044699
Locus_921_Transcript_1_27_Confidence_0.048_Length_434	139	0	103.331	206.663	0	0	#NAME?	5.66903e-08	0.000308241	-	-	-	-	-	437	93.14	638	XM_425514.3	PREDICTED: Gallus gallus alpha-2-macroglobulin-like protein 1-like (LOC427942), mRNA	158	41.14	114	A8K2U0.3	A2ML1_HUMAN RecName: Full=Alpha-2-macroglobulin-like protein 1; AltName: Full=C3 and PZP-like alpha-2-macroglobulin domain-containing protein 9; Flags: Precursor	434	93.7788	652	XM_004938105.1	PREDICTED: Gallus gallus alpha-2-macroglobulin-like 2 (A2ML2), transcript variant X6, mRNA	GO:0052547	GO:0065007
Locus_921_Transcript_10_27_Confidence_0.095_Length_371	107	0	79.5429	159.086	0	0	#NAME?	4.15719e-07	0.00153898	-	-	-	-	-	-	-	-	-	-	-	-	-	-	-	229	94.3231	351	XM_425514.4	PREDICTED: Gallus gallus alpha-2-macroglobulin-like 2 (A2ML2), transcript variant X4, mRNA	-	-
Locus_921_Transcript_11_27_Confidence_0.095_Length_731	340	0	252.753	505.507	0	0	#NAME?	5.56409e-11	1.07568e-06	-	-	-	-	-	391	94.88	612	XM_425514.3	PREDICTED: Gallus gallus alpha-2-macroglobulin-like protein 1-like (LOC427942), mRNA	150	46.67	133	P01023.3	A2MG_HUMAN RecName: Full=Alpha-2-macroglobulin; Short=Alpha-2-M; AltName: Full=C3 and PZP-like alpha-2-macroglobulin domain-containing protein 5; Flags: Precursor	656	94.8171	1024	XM_425514.4	PREDICTED: Gallus gallus alpha-2-macroglobulin-like 2 (A2ML2), transcript variant X4, mRNA	GO:0010951	GO:0065007
Locus_921_Transcript_19_27_Confidence_0.190_Length_1052	335	16	254.417	498.073	10.7615	0.0216063	-5.53241	1.7472e-06	0.00453733	-	-	-	-	-	673	94.35	1029	XM_425514.3	PREDICTED: Gallus gallus alpha-2-macroglobulin-like protein 1-like (LOC427942), mRNA	299	49.5	287	A8K2U0.3	A2ML1_HUMAN RecName: Full=Alpha-2-macroglobulin-like protein 1; AltName: Full=C3 and PZP-like alpha-2-macroglobulin domain-containing protein 9; Flags: Precursor	848	94.9292	1328	XM_004938105.1	PREDICTED: Gallus gallus alpha-2-macroglobulin-like 2 (A2ML2), transcript variant X6, mRNA	GO:0052547; GO:0010951	GO:0065007
Locus_921_Transcript_2_27_Confidence_0.190_Length_1015	209	0	155.369	310.738	0	0	#NAME?	2.39548e-09	2.45174e-05	-	-	-	-	-	585	93.5	867	XM_425514.3	PREDICTED: Gallus gallus alpha-2-macroglobulin-like protein 1-like (LOC427942), mRNA	210	43.33	175	A8K2U0.3	A2ML1_HUMAN RecName: Full=Alpha-2-macroglobulin-like protein 1; AltName: Full=C3 and PZP-like alpha-2-macroglobulin domain-containing protein 9; Flags: Precursor	582	93.9863	880	XM_004938105.1	PREDICTED: Gallus gallus alpha-2-macroglobulin-like 2 (A2ML2), transcript variant X6, mRNA	GO:0052547	GO:0065007
Locus_921_Transcript_22_27_Confidence_0.333_Length_1842	740	22	557.509	1100.22	14.797	0.0134492	-6.21634	4.24041e-08	0.000245934	-	-	-	-	-	1254	94.66	1941	XM_425514.3	PREDICTED: Gallus gallus alpha-2-macroglobulin-like protein 1-like (LOC427942), mRNA	565	46.02	484	P01023.3	A2MG_HUMAN RecName: Full=Alpha-2-macroglobulin; Short=Alpha-2-M; AltName: Full=C3 and PZP-like alpha-2-macroglobulin domain-containing protein 5; Flags: Precursor	1831	95.03	2878	XM_004938105.1	PREDICTED: Gallus gallus alpha-2-macroglobulin-like 2 (A2ML2), transcript variant X6, mRNA	GO:0010951	GO:0065007
Locus_921_Transcript_24_27_Confidence_0.238_Length_1360	301	8	226.451	447.522	5.38074	0.0120234	-6.37801	2.17335e-07	0.000945369	-	-	-	-	-	651	94.16	989	XM_425514.3	PREDICTED: Gallus gallus alpha-2-macroglobulin-like protein 1-like (LOC427942), mRNA	328	46.65	293	A8K2U0.3	A2ML1_HUMAN RecName: Full=Alpha-2-macroglobulin-like protein 1; AltName: Full=C3 and PZP-like alpha-2-macroglobulin domain-containing protein 9; Flags: Precursor	935	94.8663	1461	XM_004938105.1	PREDICTED: Gallus gallus alpha-2-macroglobulin-like 2 (A2ML2), transcript variant X6, mRNA	GO:0052547	GO:0065007
Locus_921_Transcript_27_27_Confidence_0.095_Length_1282	348	24	266.772	517.401	16.1422	0.0311987	-5.00237	8.07538e-06	0.0127733	-	-	-	-	-	673	94.35	1029	XM_425514.3	PREDICTED: Gallus gallus alpha-2-macroglobulin-like protein 1-like (LOC427942), mRNA	321	48.6	298	A8K2U0.3	A2ML1_HUMAN RecName: Full=Alpha-2-macroglobulin-like protein 1; AltName: Full=C3 and PZP-like alpha-2-macroglobulin domain-containing protein 9; Flags: Precursor	933	94.9625	1463	XM_004938105.1	PREDICTED: Gallus gallus alpha-2-macroglobulin-like 2 (A2ML2), transcript variant X6, mRNA	GO:0052547	GO:0065007
Locus_921_Transcript_3_27_Confidence_0.048_Length_242	105	0	78.0562	156.112	0	0	#NAME?	4.78954e-07	0.00168677	-	-	-	-	-	242	96.28	398	XM_425514.3	PREDICTED: Gallus gallus alpha-2-macroglobulin-like protein 1-like (LOC427942), mRNA	-	-	-	-	-	242	96.281	398	XM_425514.4	PREDICTED: Gallus gallus alpha-2-macroglobulin-like 2 (A2ML2), transcript variant X4, mRNA	GO:0052547	GO:0065007
Locus_921_Transcript_4_27_Confidence_0.286_Length_1658	515	1	383.183	765.694	0.672593	0.00087841	-10.1528	1.60186e-11	5.80331e-07	-	-	-	-	-	607	95.22	961	XM_425514.3	PREDICTED: Gallus gallus alpha-2-macroglobulin-like protein 1-like (LOC427942), mRNA	220	46.82	193	P01023.3	A2MG_HUMAN RecName: Full=Alpha-2-macroglobulin; Short=Alpha-2-M; AltName: Full=C3 and PZP-like alpha-2-macroglobulin domain-containing protein 5; Flags: Precursor	665	95.188	1051	XM_425514.4	PREDICTED: Gallus gallus alpha-2-macroglobulin-like 2 (A2ML2), transcript variant X4, mRNA	GO:0010951	GO:0065007
Locus_921_Transcript_5_27_Confidence_0.333_Length_1872	585	4	436.229	869.769	2.69037	0.0030932	-8.33668	1.68716e-10	2.44628e-06	-	-	-	-	-	607	95.22	961	XM_425514.3	PREDICTED: Gallus gallus alpha-2-macroglobulin-like protein 1-like (LOC427942), mRNA	220	46.82	193	P01023.3	A2MG_HUMAN RecName: Full=Alpha-2-macroglobulin; Short=Alpha-2-M; AltName: Full=C3 and PZP-like alpha-2-macroglobulin domain-containing protein 5; Flags: Precursor	872	95.0688	1373	XM_425514.4	PREDICTED: Gallus gallus alpha-2-macroglobulin-like 2 (A2ML2), transcript variant X4, mRNA	GO:0010951	GO:0065007
Locus_921_Transcript_6_27_Confidence_0.333_Length_1469	614	1	456.779	912.885	0.672593	0.000736777	-10.4065	4.42239e-12	2.56488e-07	-	-	-	-	-	1188	94.36	1820	XM_425514.3	PREDICTED: Gallus gallus alpha-2-macroglobulin-like protein 1-like (LOC427942), mRNA	435	42.76	343	P01023.3	A2MG_HUMAN RecName: Full=Alpha-2-macroglobulin; Short=Alpha-2-M; AltName: Full=C3 and PZP-like alpha-2-macroglobulin domain-containing protein 5; Flags: Precursor	1450	94.6207	2244	XM_004938105.1	PREDICTED: Gallus gallus alpha-2-macroglobulin-like 2 (A2ML2), transcript variant X6, mRNA	GO:0010951	GO:0065007
Locus_921_Transcript_7_27_Confidence_0.190_Length_1308	381	0	283.232	566.465	0	0	#NAME?	2.33476e-11	5.80331e-07	-	-	-	-	-	607	95.22	961	XM_425514.3	PREDICTED: Gallus gallus alpha-2-macroglobulin-like protein 1-like (LOC427942), mRNA	220	46.82	193	P01023.3	A2MG_HUMAN RecName: Full=Alpha-2-macroglobulin; Short=Alpha-2-M; AltName: Full=C3 and PZP-like alpha-2-macroglobulin domain-containing protein 5; Flags: Precursor	872	95.0688	1373	XM_425514.4	PREDICTED: Gallus gallus alpha-2-macroglobulin-like 2 (A2ML2), transcript variant X4, mRNA	GO:0010951	GO:0065007
Locus_921_Transcript_8_27_Confidence_0.190_Length_905	394	0	292.896	585.793	0	0	#NAME?	1.80966e-11	5.80331e-07	-	-	-	-	-	629	95.23	996	XM_425514.3	PREDICTED: Gallus gallus alpha-2-macroglobulin-like protein 1-like (LOC427942), mRNA	226	47.79	204	P01023.3	A2MG_HUMAN RecName: Full=Alpha-2-macroglobulin; Short=Alpha-2-M; AltName: Full=C3 and PZP-like alpha-2-macroglobulin domain-containing protein 5; Flags: Precursor	894	95.0783	1408	XM_425514.4	PREDICTED: Gallus gallus alpha-2-macroglobulin-like 2 (A2ML2), transcript variant X4, mRNA	GO:0010951	GO:0065007
Locus_921_Transcript_9_27_Confidence_0.048_Length_240	83	0	61.7015	123.403	0	0	#NAME?	2.70674e-06	0.00641514	-	-	-	-	-	-	-	-	-	-	-	-	-	-	-	229	94.3231	351	XM_425514.4	PREDICTED: Gallus gallus alpha-2-macroglobulin-like 2 (A2ML2), transcript variant X4, mRNA	-	-

## Sheet: PBAFB vs AFB
Transcript ID	HTSeq Counts		DESeq Differential Expression Analysis							BLAST Annotation UMD 2.01					BLAST Annotation Galgal 4.0					BLAST Annotation SwissProt					BLAST Annotation NR					Biological Process GO Terms
	AFB	PBAFB	Base Mean	Base Mean AFB	Base Mean PBAFB	Fold Change	Log2 Fold Change	p-value	q-value	Hit Length	Identity (%)	Bit Score	Reference ID	Description	Hit Length	Identity (%)	Bit Score	Reference ID	Description	Hit Length	Identity (%)	Bit Score	Reference ID	Description	Hit Length	Identity (%)	Bit Score	Reference ID	Description	GO Hit IDs	GO Level 2 Parent IDs
Locus_10694_Transcript_1_1_Confidence_0.000_Length_493	1	202	74.8641	1.36149	148.367	108.974	6.76784	5.23725e-06	0.0119887	-	-	-	-	-	112	99.11	202	XM_418604.3	PREDICTED: Gallus gallus OTU domain containing 1 (OTUD1), mRNA	-	-	-	-	-	139	99.2806	252	XM_418604.4	PREDICTED: Gallus gallus OTU domain containing 1 (OTUD1), partial mRNA	-	-
Locus_108_Transcript_11_194_Confidence_0.012_Length_263	517	10570	4233.72	703.891	7763.55	11.0295	3.46329	6.00729e-06	0.0132292	263	99.24	475	XM_003212723.1	PREDICTED: Meleagris gallopavo apolipoprotein A-IV-like (LOC100542345), mRNA	263	93.54	392	NM_204938.1	Gallus gallus apolipoprotein A-IV (APOA4), mRNA	-	-	-	-	-	263	99.2395	475	XM_003212723.1	PREDICTED: Meleagris gallopavo apolipoprotein A-IV-like (LOC100542345), mRNA	GO:0033344; GO:0042632; GO:0008203; GO:0042744; GO:0002227; GO:0007159; GO:0044240; GO:0034445; GO:0046470; GO:0033700; GO:0010873; GO:0045723; GO:0051006; GO:0010898; GO:0065005; GO:0030300; GO:0019430; GO:0006982; GO:0035634; GO:0043691; GO:0034372	GO:0022610; GO:0065007; GO:0071840; GO:0009987; GO:0002376; GO:0051179; GO:0008152; GO:0032501; GO:0050896; GO:0044699
Locus_108_Transcript_13_194_Confidence_0.011_Length_230	628	10300	4210.13	855.017	7565.23	8.84806	3.14536	3.16275e-05	0.0436693	230	99.13	414	XM_003212723.1	PREDICTED: Meleagris gallopavo apolipoprotein A-IV-like (LOC100542345), mRNA	230	93.91	348	NM_204938.1	Gallus gallus apolipoprotein A-IV (APOA4), mRNA	-	-	-	-	-	230	99.1304	414	XM_003212723.1	PREDICTED: Meleagris gallopavo apolipoprotein A-IV-like (LOC100542345), mRNA	GO:0033344; GO:0042632; GO:0008203; GO:0034378; GO:0034371; GO:0034375; GO:0042744; GO:0002227; GO:0007159; GO:0044240; GO:0034445; GO:0046470; GO:0033700; GO:0007603; GO:0010873; GO:0045723; GO:0051006; GO:0010898; GO:0030300; GO:0019430; GO:0006982; GO:0035634; GO:0001523; GO:0043691; GO:0034372	GO:0022610; GO:0065007; GO:0071840; GO:0009987; GO:0002376; GO:0051179; GO:0008152; GO:0032501; GO:0050896; GO:0023052; GO:0044699
Locus_108_Transcript_14_194_Confidence_0.021_Length_249	363	6863	2767.51	494.221	5040.8	10.1995	3.35042	1.2083e-05	0.0216714	203	99.51	370	XM_003212723.1	PREDICTED: Meleagris gallopavo apolipoprotein A-IV-like (LOC100542345), mRNA	203	94.58	315	NM_204938.1	Gallus gallus apolipoprotein A-IV (APOA4), mRNA	-	-	-	-	-	203	99.5074	370	XM_003212723.1	PREDICTED: Meleagris gallopavo apolipoprotein A-IV-like (LOC100542345), mRNA	GO:0033344; GO:0042632; GO:0008203; GO:0042744; GO:0002227; GO:0007159; GO:0044240; GO:0034445; GO:0046470; GO:0033700; GO:0010873; GO:0045723; GO:0051006; GO:0010898; GO:0065005; GO:0030300; GO:0019430; GO:0006982; GO:0035634; GO:0043691; GO:0034372	GO:0022610; GO:0065007; GO:0071840; GO:0009987; GO:0002376; GO:0051179; GO:0008152; GO:0032501; GO:0050896; GO:0044699
Locus_1139_Transcript_4_9_Confidence_0.333_Length_607	39	875	347.888	53.0982	642.678	12.1036	3.59736	2.31261e-05	0.0359865	-	-	-	-	-	-	-	-	-	-	67	85.07	131	Q8BG60.1	TXNIP_MOUSE RecName: Full=Thioredoxin-interacting protein; AltName: Full=Vitamin D3 up-regulated protein 1	250	91.2	337	BX933080.1	Gallus gallus finished cDNA, clone ChEST994d2	GO:0007049; GO:0071228; GO:0045087; GO:0030216; GO:0043086; GO:0051782; GO:0000122; GO:0035872; GO:0048008; GO:0043065; GO:0006606; GO:0042127; GO:0051592; GO:0042493; GO:0032355; GO:0009749; GO:0042542; GO:0009612; GO:0032570	GO:0065007; GO:0009987; GO:0032502; GO:0002376; GO:0051179; GO:0032501; GO:0050896; GO:0023052; GO:0044699
Locus_1139_Transcript_6_9_Confidence_0.167_Length_276	23	704	274.197	31.3143	517.08	16.5126	4.04549	6.08621e-06	0.0132355	-	-	-	-	-	-	-	-	-	-	75	84	142	Q8BG60.1	TXNIP_MOUSE RecName: Full=Thioredoxin-interacting protein; AltName: Full=Vitamin D3 up-regulated protein 1	219	89.9543	279	XM_005430311.1	PREDICTED: Geospiza fortis thioredoxin interacting protein (TXNIP), mRNA	GO:0007049; GO:0071228; GO:0045087; GO:0030216; GO:0043086; GO:0051782; GO:0000122; GO:0035872; GO:0048008; GO:0043065; GO:0006606; GO:0042127; GO:0051592; GO:0042493; GO:0032355; GO:0009749; GO:0042542; GO:0009612; GO:0032570	GO:0065007; GO:0009987; GO:0032502; GO:0002376; GO:0051179; GO:0032501; GO:0050896; GO:0023052; GO:0044699
Locus_11884_Transcript_1_3_Confidence_0.667_Length_203	3360	198	2360.02	4574.61	145.429	0.0317904	-4.97526	1.76854e-09	1.70933e-05	-	-	-	-	-	-	-	-	-	-	-	-	-	-	-	175	99.4286	318	FQ224513.1	Rattus norvegicus TL0ACA63YI19 mRNA sequence	-	-
Locus_11884_Transcript_2_3_Confidence_0.667_Length_225	3438	216	2419.73	4680.81	158.65	0.0338936	-4.88284	2.97477e-09	2.35241e-05	-	-	-	-	-	-	-	-	-	-	-	-	-	-	-	178	98.8764	318	FQ211544.1	Rattus norvegicus TL0AAA88YM20 mRNA sequence	-	-
Locus_11884_Transcript_3_3_Confidence_0.333_Length_260	783	90	566.076	1066.05	66.104	0.0620085	-4.01139	1.3765e-06	0.00416414	-	-	-	-	-	-	-	-	-	-	-	-	-	-	-	100	99	180	XM_005274806.1	PREDICTED: Homo sapiens protein SOGA2-like (LOC101928594), partial mRNA	-	-
Locus_11919_Transcript_1_1_Confidence_0.000_Length_470	0	136	49.9452	0	99.8905	Inf	Inf	2.47842e-05	0.0374412	-	-	-	-	-	428	96.03	691	XM_425588.3	PREDICTED: Gallus gallus insulin receptor substrate 2 (IRS2), partial mRNA	-	-	-	-	-	428	96.028	691	XM_425588.4	PREDICTED: Gallus gallus insulin receptor substrate 2 (IRS2), partial mRNA	GO:0007420; GO:0008286; GO:0030879; GO:0002903; GO:0033673; GO:0010748; GO:0030890; GO:0030335; GO:0032000; GO:0046326; GO:0045725; GO:0032024; GO:0002053; GO:0009749	GO:0065007; GO:0009987; GO:0032502; GO:0032501; GO:0050896; GO:0023052; GO:0044699
Locus_121_Transcript_10_18_Confidence_0.023_Length_346	137	3747	1469.33	186.524	2752.13	14.7548	3.88311	9.83834e-07	0.00322945	-	-	-	-	-	80	91.25	104	NM_001004410.1	Gallus gallus phosphoinositide-3-kinase, catalytic, alpha polypeptide (PIK3CA), mRNA	-	-	-	-	-	327	97.8593	566	DQ018756.1	Gallus gallus 28S ribosomal RNA gene, partial sequence	-	-
Locus_121_Transcript_12_18_Confidence_0.026_Length_459	151	3858	1519.62	205.585	2833.66	13.7834	3.78486	1.6162e-06	0.00463619	-	-	-	-	-	80	91.25	104	NM_001004410.1	Gallus gallus phosphoinositide-3-kinase, catalytic, alpha polypeptide (PIK3CA), mRNA	-	-	-	-	-	412	97.3301	699	DQ018756.1	Gallus gallus 28S ribosomal RNA gene, partial sequence	-	-
Locus_121_Transcript_13_18_Confidence_0.011_Length_348	17	926	351.641	23.1454	680.137	29.3854	4.87703	9.34624e-08	0.000378138	-	-	-	-	-	-	-	-	-	-	-	-	-	-	-	-	-	-	-	-	-	-
Locus_121_Transcript_14_18_Confidence_0.023_Length_606	70	2949	1130.66	95.3044	2166.01	22.7273	4.50635	4.55379e-08	0.000214118	-	-	-	-	-	-	-	-	-	-	-	-	-	-	-	366	94.8087	560	DQ018756.1	Gallus gallus 28S ribosomal RNA gene, partial sequence	-	-
Locus_121_Transcript_15_18_Confidence_0.006_Length_231	2	235	87.6639	2.72298	172.605	63.3882	5.98614	4.88769e-06	0.011364	-	-	-	-	-	-	-	-	-	-	-	-	-	-	-	-	-	-	-	-	-	-
Locus_121_Transcript_16_18_Confidence_0.009_Length_248	1	251	92.8591	1.36149	184.357	135.408	7.08117	7.70177e-07	0.00262725	-	-	-	-	-	-	-	-	-	-	-	-	-	-	-	-	-	-	-	-	-	-
Locus_121_Transcript_17_18_Confidence_0.026_Length_641	78	3440	1316.42	106.196	2526.64	23.7922	4.57242	2.68014e-08	0.00015041	-	-	-	-	-	80	91.25	104	NM_001004410.1	Gallus gallus phosphoinositide-3-kinase, catalytic, alpha polypeptide (PIK3CA), mRNA	-	-	-	-	-	391	97.4425	665	DQ018756.1	Gallus gallus 28S ribosomal RNA gene, partial sequence	-	-
Locus_121_Transcript_18_18_Confidence_0.037_Length_700	397	6817	2773.76	540.512	5007.01	9.26346	3.21155	2.46805e-05	0.0374412	-	-	-	-	-	80	91.25	104	NM_001004410.1	Gallus gallus phosphoinositide-3-kinase, catalytic, alpha polypeptide (PIK3CA), mRNA	-	-	-	-	-	450	97.7778	774	DQ018756.1	Gallus gallus 28S ribosomal RNA gene, partial sequence	-	-
Locus_12933_Transcript_16_21_Confidence_0.348_Length_522	11	377	145.939	14.9764	276.902	18.4892	4.20861	2.5212e-05	0.0374889	-	-	-	-	-	524	93.32	771	XM_001236423.2	PREDICTED: Gallus gallus N-acetyltransferase 8B (GCN5-related, putative, gene/pseudogene) (NAT8B), mRNA	172	45.35	113	Q9UHF3.1	NAT8B_HUMAN RecName: Full=Probable N-acetyltransferase 8B; AltName: Full=Camello-like protein 2	524	93.3206	771	NM_001271144.1	Gallus gallus N-acetyltransferase 8B (GCN5-related, putative, gene/pseudogene) (NAT8B), mRNA	GO:0001702	GO:0032502; GO:0032501; GO:0044699
Locus_12933_Transcript_5_21_Confidence_0.304_Length_525	8	324	124.433	10.8919	237.974	21.8487	4.44947	2.28601e-05	0.0359865	-	-	-	-	-	509	91.94	702	XM_001236423.2	PREDICTED: Gallus gallus N-acetyltransferase 8B (GCN5-related, putative, gene/pseudogene) (NAT8B), mRNA	-	-	-	-	-	537	91.9926	743	BX930613.1	Gallus gallus finished cDNA, clone ChEST965j17	GO:0001702	GO:0032502; GO:0032501; GO:0044699
Locus_12933_Transcript_6_21_Confidence_0.304_Length_590	11	380	147.041	14.9764	279.106	18.6364	4.22005	2.36507e-05	0.0364123	-	-	-	-	-	602	92.36	846	XM_001236423.2	PREDICTED: Gallus gallus N-acetyltransferase 8B (GCN5-related, putative, gene/pseudogene) (NAT8B), mRNA	195	44.1	115	Q9UHF3.1	NAT8B_HUMAN RecName: Full=Probable N-acetyltransferase 8B; AltName: Full=Camello-like protein 2	602	92.3588	846	NM_001271144.1	Gallus gallus N-acetyltransferase 8B (GCN5-related, putative, gene/pseudogene) (NAT8B), mRNA	GO:0001702	GO:0032502; GO:0032501; GO:0044699
Locus_12933_Transcript_9_21_Confidence_0.522_Length_937	27	641	253.784	36.7603	470.807	12.8075	3.67892	3.2e-05	0.0438357	-	-	-	-	-	703	94.74	1094	XM_001236423.2	PREDICTED: Gallus gallus N-acetyltransferase 8B (GCN5-related, putative, gene/pseudogene) (NAT8B), mRNA	194	43.81	128	Q9UHF3.1	NAT8B_HUMAN RecName: Full=Probable N-acetyltransferase 8B; AltName: Full=Camello-like protein 2	731	94.528	1129	BX930613.1	Gallus gallus finished cDNA, clone ChEST965j17	GO:0001702	GO:0032502; GO:0032501; GO:0044699
Locus_1558_Transcript_2_8_Confidence_0.057_Length_338	338	1	230.459	460.184	0.734489	0.00159608	-9.29125	1.11981e-12	5.50284e-08	-	-	-	-	-	-	-	-	-	-	-	-	-	-	-	-	-	-	-	-	-	-
Locus_1558_Transcript_3_8_Confidence_0.068_Length_369	630	16	434.746	857.74	11.7518	0.0137009	-6.18958	7.3886e-11	1.16856e-06	-	-	-	-	-	-	-	-	-	-	-	-	-	-	-	-	-	-	-	-	-	-
Locus_1558_Transcript_4_8_Confidence_0.125_Length_511	824	15	566.443	1121.87	11.0173	0.00982052	-6.66999	3.02348e-12	8.4962e-08	-	-	-	-	-	-	-	-	-	-	-	-	-	-	-	-	-	-	-	-	-	-
Locus_1558_Transcript_5_8_Confidence_0.125_Length_486	715	9	490.038	973.466	6.6104	0.00679058	-7.20225	6.2592e-13	5.44466e-08	-	-	-	-	-	-	-	-	-	-	-	-	-	-	-	-	-	-	-	-	-	-
Locus_1558_Transcript_6_8_Confidence_0.102_Length_391	552	6	377.975	751.543	4.40693	0.00586384	-7.41394	1.26522e-12	5.50284e-08	-	-	-	-	-	-	-	-	-	-	-	-	-	-	-	-	-	-	-	-	-	-
Locus_1558_Transcript_7_8_Confidence_0.102_Length_223	366	5	250.989	498.306	3.67244	0.00736986	-7.08415	5.13942e-11	8.9412e-07	-	-	-	-	-	-	-	-	-	-	-	-	-	-	-	-	-	-	-	-	-	-
Locus_1558_Transcript_8_8_Confidence_0.080_Length_266	373	8	256.856	507.836	5.87591	0.0115705	-6.43341	3.654e-10	5.29748e-06	-	-	-	-	-	-	-	-	-	-	-	-	-	-	-	-	-	-	-	-	-	-
Locus_16123_Transcript_1_1_Confidence_0.000_Length_888	1	182	67.5192	1.36149	133.677	98.1842	6.61742	1.25052e-05	0.0219229	-	-	-	-	-	-	-	-	-	-	-	-	-	-	-	-	-	-	-	-	-	-
Locus_1626_Transcript_1_3_Confidence_0.667_Length_336	15	588	226.151	20.4224	431.879	21.1474	4.40241	2.71352e-06	0.00704596	-	-	-	-	-	-	-	-	-	-	-	-	-	-	-	132	92.4242	185	XM_005479281.1	PREDICTED: Zonotrichia albicollis CCAAT/enhancer binding protein (C/EBP), delta (CEBPD), mRNA	-	-
Locus_17578_Transcript_1_15_Confidence_0.548_Length_1181	133	2396	970.457	181.078	1759.83	9.71864	3.28075	2.8311e-05	0.0403717	-	-	-	-	-	918	91.18	1205	NM_213575.1	Gallus gallus MID1 interacting protein 1 (gastrulation specific G12 homolog (zebrafish)) (MID1IP1), mRNA	181	62.98	195	Q9NPA3.1	M1IP1_HUMAN RecName: Full=Mid1-interacting protein 1; AltName: Full=Gastrulation-specific G12-like protein; AltName: Full=Mid1-interacting G12-like protein; AltName: Full=Protein STRAIT11499; AltName: Full=Spot 14-related protein; Short=S14R; Short=Spot 14-R	918	91.1765	1205	NM_213575.1	Gallus gallus MID1 interacting protein 1 (gastrulation specific G12 homolog (zebrafish)) (MID1IP1), mRNA	GO:0007026; GO:0045723; GO:0051351; GO:0051258; GO:0050789	GO:0065007; GO:0071840
Locus_19817_Transcript_1_1_Confidence_0.000_Length_502	3	285	106.707	4.08447	209.329	51.25	5.67948	2.47202e-06	0.00651614	-	-	-	-	-	-	-	-	-	-	-	-	-	-	-	-	-	-	-	-	-	-
Locus_2604_Transcript_2_3_Confidence_0.000_Length_249	23	584	230.128	31.3143	428.941	13.6979	3.77589	2.78666e-05	0.0400664	-	-	-	-	-	239	94.14	363	NM_001006307.1	Gallus gallus zinc finger protein 593 (ZNF593), mRNA	-	-	-	-	-	239	94.1423	363	NM_001006307.1	Gallus gallus zinc finger protein 593 (ZNF593), mRNA	-	-
Locus_2938_Transcript_7_23_Confidence_0.069_Length_2563	19	522	204.636	25.8683	383.403	14.8213	3.8896	2.49647e-05	0.0374412	-	-	-	-	-	1944	73.41	676	NM_204426.1	Gallus gallus collagen, type II, alpha 1 (COL2A1), mRNA	353	98.58	247	P02457.3	CO1A1_CHICK RecName: Full=Collagen alpha-1(I) chain; AltName: Full=Alpha-1 type I collagen; Flags: Precursor	2374	89.385	2985	XM_005235844.1	PREDICTED: Falco peregrinus collagen, type I, alpha 1 (COL1A1), mRNA	GO:0033334; GO:0031101; GO:0033339; GO:0030278	GO:0065007; GO:0032502; GO:0040007; GO:0032501; GO:0050896; GO:0044699
Locus_2938_Transcript_8_23_Confidence_0.000_Length_2389	16	508	197.452	21.7839	373.12	17.1283	4.09831	1.29746e-05	0.0223488	-	-	-	-	-	1944	73.41	676	NM_204426.1	Gallus gallus collagen, type II, alpha 1 (COL2A1), mRNA	353	98.58	247	P02457.3	CO1A1_CHICK RecName: Full=Collagen alpha-1(I) chain; AltName: Full=Alpha-1 type I collagen; Flags: Precursor	2374	89.385	2985	XM_005235844.1	PREDICTED: Falco peregrinus collagen, type I, alpha 1 (COL1A1), mRNA	GO:0033334; GO:0031101; GO:0033339; GO:0030278	GO:0065007; GO:0032502; GO:0040007; GO:0032501; GO:0050896; GO:0044699
Locus_303_Transcript_1_2_Confidence_0.333_Length_234	867	37	603.795	1180.41	27.1761	0.0230225	-5.44081	9.00901e-10	9.79578e-06	-	-	-	-	-	230	91.74	309	NM_001168008.1	Gallus gallus dolichyl-diphosphooligosaccharide--protein glycosyltransferase (DDOST), mRNA	-	-	-	-	-	230	91.7391	309	NM_001168008.1	Gallus gallus dolichyl-diphosphooligosaccharide--protein glycosyltransferase (DDOST), mRNA	-	-
Locus_303_Transcript_2_2_Confidence_0.667_Length_246	915	44	639.041	1245.76	32.3175	0.0259419	-5.26857	1.89205e-09	1.73245e-05	-	-	-	-	-	235	92.77	331	NM_001168008.1	Gallus gallus dolichyl-diphosphooligosaccharide--protein glycosyltransferase (DDOST), mRNA	-	-	-	-	-	235	92.766	331	NM_001168008.1	Gallus gallus dolichyl-diphosphooligosaccharide--protein glycosyltransferase (DDOST), mRNA	-	-
Locus_3065_Transcript_13_70_Confidence_0.050_Length_2316	44	933	372.592	59.9056	685.278	11.4393	3.51593	2.9035e-05	0.040799	-	-	-	-	-	-	-	-	-	-	458	95.2	821	P07850.3	SUOX_CHICK RecName: Full=Sulfite oxidase	1404	80.3419	1037	XM_005533862.1	PREDICTED: Pseudopodoces humilis uncharacterized LOC102102350 (LOC102102350), mRNA	GO:0055114; GO:0006790	GO:0009987; GO:0008152
Locus_3140_Transcript_80_90_Confidence_0.020_Length_356	15	521	201.545	20.4224	382.669	18.7377	4.22787	7.59721e-06	0.0150194	98	100	182	XM_003207070.1	PREDICTED: Meleagris gallopavo leucine-rich repeat and death domain-containing protein LOC401387 homolog (LOC100538580), mRNA	98	94.9	154	NM_001048077.1	Gallus gallus cytochrome P450, family 51, subfamily A, polypeptide 1 (CYP51A1), mRNA	-	-	-	-	-	256	92.5781	355	AC094011.2	Gallus gallus clone WAG-50C6, complete sequence	GO:0032259; GO:0055114	GO:0008152
Locus_3140_Transcript_81_90_Confidence_0.026_Length_700	15	500	193.833	20.4224	367.244	17.9825	4.16852	1.07023e-05	0.0200206	330	100	610	XM_003210355.1	PREDICTED: Meleagris gallopavo ADP-ribosylation factor-like protein 10-like (LOC100540707), mRNA	358	94.41	542	XM_414552.2	PREDICTED: Gallus gallus ADP-ribosylation factor-like 10 (ARL10), mRNA	-	-	-	-	-	330	100	610	XM_003210355.1	PREDICTED: Meleagris gallopavo ADP-ribosylation factor-like protein 10-like (LOC100540707), mRNA	GO:0044710; GO:0007264	GO:0065007; GO:0009987; GO:0008152; GO:0050896; GO:0023052; GO:0044699
Locus_350_Transcript_2_12_Confidence_0.120_Length_249	5418	870	4007.78	7376.56	639.005	0.0866264	-3.52905	4.89904e-06	0.011364	-	-	-	-	-	117	96.58	195	XR_140376.1	PREDICTED: Gallus gallus uncharacterized LOC100859882, transcript variant 2 (LOC100859882), miscRNA	-	-	-	-	-	117	96.5812	195	CR385973.1	Gallus gallus finished cDNA, clone ChEST240e14	-	-
Locus_36197_Transcript_4_9_Confidence_0.353_Length_410	174	6	120.653	236.899	4.40693	0.0186025	-5.74836	2.76108e-07	0.00104425	-	-	-	-	-	-	-	-	-	-	-	-	-	-	-	-	-	-	-	-	-	-
Locus_36197_Transcript_6_9_Confidence_0.235_Length_400	174	14	123.591	236.899	10.2828	0.0434059	-4.52596	9.9012e-06	0.018929	-	-	-	-	-	-	-	-	-	-	-	-	-	-	-	-	-	-	-	-	-	-
Locus_36197_Transcript_7_9_Confidence_0.235_Length_269	83	3	57.6036	113.004	2.20347	0.019499	-5.68045	2.90796e-05	0.040799	-	-	-	-	-	-	-	-	-	-	-	-	-	-	-	-	-	-	-	-	-	-
Locus_36197_Transcript_8_9_Confidence_0.235_Length_291	80	0	54.4597	108.919	0	0	#NAME?	1.04189e-06	0.00335666	-	-	-	-	-	-	-	-	-	-	-	-	-	-	-	-	-	-	-	-	-	-
Locus_36197_Transcript_9_9_Confidence_0.059_Length_456	185	14	131.079	251.876	10.2828	0.040825	-4.6144	5.80282e-06	0.0129887	-	-	-	-	-	-	-	-	-	-	-	-	-	-	-	-	-	-	-	-	-	-
Locus_39996_Transcript_1_3_Confidence_0.500_Length_280	83	1	56.8691	113.004	0.734489	0.00649968	-7.26541	3.89965e-06	0.00969191	-	-	-	-	-	-	-	-	-	-	-	-	-	-	-	-	-	-	-	-	-	-
Locus_39996_Transcript_2_3_Confidence_0.500_Length_392	163	6	113.165	221.923	4.40693	0.0198579	-5.65414	5.22209e-07	0.001817	-	-	-	-	-	-	-	-	-	-	-	-	-	-	-	-	-	-	-	-	-	-
Locus_39996_Transcript_3_3_Confidence_0.000_Length_429	134	1	91.5872	182.44	0.734489	0.00402592	-7.95646	3.60001e-08	0.000189789	-	-	-	-	-	-	-	-	-	-	-	-	-	-	-	-	-	-	-	-	-	-
Locus_4146_Transcript_1_18_Confidence_0.027_Length_318	551	8	378.029	750.182	5.87591	0.00783265	-6.99628	5.47719e-12	1.1911e-07	-	-	-	-	-	-	-	-	-	-	-	-	-	-	-	-	-	-	-	-	-	-
Locus_4146_Transcript_7_18_Confidence_0.054_Length_413	461	18	320.434	627.647	13.2208	0.021064	-5.56907	3.7029e-09	2.80089e-05	-	-	-	-	-	-	-	-	-	-	-	-	-	-	-	-	-	-	-	-	-	-
Locus_4146_Transcript_8_18_Confidence_0.095_Length_508	182	14	129.037	247.791	10.2828	0.041498	-4.59082	6.69834e-06	0.0142113	-	-	-	-	-	-	-	-	-	-	-	-	-	-	-	-	-	-	-	-	-	-
Locus_4146_Transcript_9_18_Confidence_0.081_Length_516	177	9	123.797	240.984	6.6104	0.0274309	-5.18806	1.2118e-06	0.0038331	-	-	-	-	-	-	-	-	-	-	-	-	-	-	-	-	-	-	-	-	-	-
Locus_4590_Transcript_10_26_Confidence_0.146_Length_352	14	487	188.378	19.0609	357.696	18.766	4.23005	9.46801e-06	0.018302	-	-	-	-	-	-	-	-	-	-	-	-	-	-	-	-	-	-	-	-	-	-
Locus_461_Transcript_19_47_Confidence_0.082_Length_265	65	2126	825.01	88.4969	1561.52	17.6449	4.14118	4.52976e-07	0.00164178	-	-	-	-	-	-	-	-	-	-	-	-	-	-	-	-	-	-	-	-	-	-
Locus_4686_Transcript_14_28_Confidence_0.275_Length_417	360	9	248.374	490.137	6.6104	0.0134868	-6.2123	9.62679e-10	9.85177e-06	-	-	-	-	-	-	-	-	-	-	-	-	-	-	-	-	-	-	-	-	-	-
Locus_4686_Transcript_15_28_Confidence_0.275_Length_381	310	12	215.438	422.062	8.81386	0.0208829	-5.58154	2.0021e-08	0.000120107	-	-	-	-	-	-	-	-	-	-	-	-	-	-	-	-	-	-	-	-	-	-
Locus_4686_Transcript_16_28_Confidence_0.275_Length_405	320	12	222.246	435.677	8.81386	0.0202303	-5.62734	1.45334e-08	9.03005e-05	-	-	-	-	-	-	-	-	-	-	-	-	-	-	-	-	-	-	-	-	-	-
Locus_4686_Transcript_17_28_Confidence_0.300_Length_381	287	12	199.781	390.748	8.81386	0.0225564	-5.47032	4.33257e-08	0.000209375	-	-	-	-	-	-	-	-	-	-	-	-	-	-	-	-	-	-	-	-	-	-
Locus_4686_Transcript_18_28_Confidence_0.250_Length_677	245	24	175.597	333.565	17.6277	0.0528464	-4.24205	7.37386e-06	0.0149169	177	99.44	320	XM_003211767.1	PREDICTED: Meleagris gallopavo serine racemase-like (LOC100542246), partial mRNA	306	95.1	481	XM_001234890.2	PREDICTED: Gallus gallus serine racemase (SRR), mRNA	98	67.35	136	Q9QZX7.1	SRR_MOUSE RecName: Full=Serine racemase; AltName: Full=D-serine ammonia-lyase; AltName: Full=D-serine dehydratase; AltName: Full=L-serine ammonia-lyase; AltName: Full=L-serine dehydratase	306	95.098	481	XM_004946544.1	PREDICTED: Gallus gallus serine racemase (SRR), transcript variant X4, mRNA	GO:0070179; GO:0006563; GO:0051289; GO:0042866; GO:0032496	GO:0071840; GO:0009987; GO:0008152; GO:0051704; GO:0050896
Locus_4686_Transcript_19_28_Confidence_0.225_Length_411	380	9	261.989	517.367	6.6104	0.012777	-6.29031	5.43818e-10	6.30731e-06	-	-	-	-	-	-	-	-	-	-	-	-	-	-	-	-	-	-	-	-	-	-
Locus_4686_Transcript_20_28_Confidence_0.200_Length_383	297	8	205.119	404.363	5.87591	0.0145313	-6.10469	4.06857e-09	2.94925e-05	-	-	-	-	-	-	-	-	-	-	-	-	-	-	-	-	-	-	-	-	-	-
Locus_4686_Transcript_21_28_Confidence_0.250_Length_359	204	14	144.014	277.744	10.2828	0.0370227	-4.75545	2.42416e-06	0.00648829	-	-	-	-	-	-	-	-	-	-	-	-	-	-	-	-	-	-	-	-	-	-
Locus_4686_Transcript_22_28_Confidence_0.250_Length_347	212	12	148.725	288.636	8.81386	0.0305362	-5.03333	8.14979e-07	0.00272662	-	-	-	-	-	-	-	-	-	-	-	-	-	-	-	-	-	-	-	-	-	-
Locus_4686_Transcript_23_28_Confidence_0.400_Length_604	490	18	340.176	667.131	13.2208	0.0198174	-5.65709	2.00526e-09	1.74431e-05	-	-	-	-	-	-	-	-	-	-	-	-	-	-	-	-	-	-	-	-	-	-
Locus_4686_Transcript_24_28_Confidence_0.375_Length_568	410	25	288.287	558.211	18.3622	0.0328947	-4.926	8.73794e-08	0.000361944	-	-	-	-	-	-	-	-	-	-	-	-	-	-	-	-	-	-	-	-	-	-
Locus_4686_Transcript_25_28_Confidence_0.300_Length_592	495	21	344.681	673.938	15.4243	0.0228868	-5.44934	4.73383e-09	3.29423e-05	-	-	-	-	-	-	-	-	-	-	-	-	-	-	-	-	-	-	-	-	-	-
Locus_4686_Transcript_26_28_Confidence_0.200_Length_348	197	5	135.943	268.214	3.67244	0.0136922	-6.1905	3.95986e-08	0.000196831	-	-	-	-	-	-	-	-	-	-	-	-	-	-	-	-	-	-	-	-	-	-
Locus_4686_Transcript_27_28_Confidence_0.200_Length_360	201	8	139.768	273.66	5.87591	0.0214716	-5.54143	2.15823e-07	0.000834384	-	-	-	-	-	-	-	-	-	-	-	-	-	-	-	-	-	-	-	-	-	-
Locus_4686_Transcript_28_28_Confidence_0.200_Length_340	175	9	122.436	238.261	6.6104	0.0277444	-5.17166	1.34765e-06	0.00416414	-	-	-	-	-	-	-	-	-	-	-	-	-	-	-	-	-	-	-	-	-	-
Locus_4733_Transcript_10_16_Confidence_0.143_Length_1382	25	1286	489.295	34.0373	944.552	27.7505	4.79444	5.06924e-08	0.000232082	-	-	-	-	-	-	-	-	-	-	430	31.4	208	P06336.2	IGHE_MOUSE RecName: Full=Ig epsilon chain C region	1369	80.5698	1037	X07174.1	Chicken mRNA for IgG H-chain (HC36) D-J-C	-	-
Locus_4733_Transcript_11_16_Confidence_0.333_Length_1773	32	1512	577.057	43.5677	1110.55	25.4901	4.67187	6.06274e-08	0.000270449	352	93.47	520	XM_003213894.1	PREDICTED: Meleagris gallopavo ig heavy chain V-III region VH26-like (LOC100539074), mRNA	308	88.96	377	XM_003643855.1	PREDICTED: Gallus gallus uncharacterized LOC430011 (LOC430011), mRNA	430	31.4	208	P06336.2	IGHE_MOUSE RecName: Full=Ig epsilon chain C region	1558	80.8729	1203	X07174.1	Chicken mRNA for IgG H-chain (HC36) D-J-C	-	-
Locus_4733_Transcript_12_16_Confidence_0.000_Length_1364	24	1287	488.981	32.6758	945.287	28.9293	4.85446	3.85426e-08	0.000196831	-	-	-	-	-	-	-	-	-	-	430	31.4	208	P06336.2	IGHE_MOUSE RecName: Full=Ig epsilon chain C region	1352	80.3994	1011	X07174.1	Chicken mRNA for IgG H-chain (HC36) D-J-C	-	-
Locus_4733_Transcript_9_16_Confidence_0.095_Length_1334	17	1204	453.735	23.1454	884.324	38.2074	5.25578	7.97742e-09	5.33791e-05	-	-	-	-	-	-	-	-	-	-	425	30.59	200	P01855.1	IGHE_RAT RecName: Full=Ig epsilon chain C region	1298	80.5085	977	X07174.1	Chicken mRNA for IgG H-chain (HC36) D-J-C	-	-
Locus_5_Transcript_12628_14044_Confidence_0.000_Length_1355	0	151	55.4539	0	110.908	Inf	Inf	1.08866e-05	0.0201487	1199	99.92	2209	XM_003203110.1	PREDICTED: Meleagris gallopavo glycogenin-2-like (LOC100546787), mRNA	1199	96.91	2010	XM_416857.3	PREDICTED: Gallus gallus glycogenin 2, transcript variant 2 (GYG2), mRNA	447	51.45	418	O15488.2	GLYG2_HUMAN RecName: Full=Glycogenin-2; Short=GN-2; Short=GN2	1199	99.9166	2209	XM_003203110.1	PREDICTED: Meleagris gallopavo glycogenin-2-like (LOC100546787), mRNA	-	-
Locus_5_Transcript_1673_14044_Confidence_0.000_Length_301	2880	174	2024.45	3921.09	127.801	0.0325932	-4.93929	2.41612e-09	2.00162e-05	-	-	-	-	-	-	-	-	-	-	-	-	-	-	-	301	100	556	AF532414.1	Meleagris gallopavo mitochondrial D-loop, complete sequence	-	-
Locus_5_Transcript_1674_14044_Confidence_0.000_Length_309	3054	155	2135.92	4157.99	113.846	0.02738	-5.19074	5.43332e-10	6.30731e-06	-	-	-	-	-	-	-	-	-	-	-	-	-	-	-	289	100	534	AF532414.1	Meleagris gallopavo mitochondrial D-loop, complete sequence	-	-
Locus_5_Transcript_1675_14044_Confidence_0.000_Length_243	923	36	641.549	1256.66	26.4416	0.0210412	-5.57064	4.02075e-10	5.38078e-06	-	-	-	-	-	-	-	-	-	-	-	-	-	-	-	243	99.5885	444	AF532414.1	Meleagris gallopavo mitochondrial D-loop, complete sequence	-	-
Locus_5_Transcript_6875_14044_Confidence_0.000_Length_258	471	6	322.835	641.262	4.40693	0.00687228	-7.185	7.23218e-12	1.398e-07	-	-	-	-	-	-	-	-	-	-	-	-	-	-	-	-	-	-	-	-	-	-
Locus_5_Transcript_6876_14044_Confidence_0.000_Length_226	307	1	209.356	417.978	0.734489	0.00175724	-9.15247	3.41854e-12	8.4962e-08	-	-	-	-	-	-	-	-	-	-	-	-	-	-	-	-	-	-	-	-	-	-
Locus_517_Transcript_25_55_Confidence_0.042_Length_201	3	207	78.0618	4.08447	152.039	37.2237	5.21815	3.60786e-05	0.0479137	-	-	-	-	-	206	96.6	337	XM_422971.3	PREDICTED: Gallus gallus family with sequence similarity 195, member A (FAM195A), mRNA	-	-	-	-	-	206	96.6019	337	XM_422971.4	PREDICTED: Gallus gallus family with sequence similarity 195, member A (FAM195A), transcript variant X1, mRNA	-	-
Locus_54020_Transcript_10_11_Confidence_0.500_Length_613	8	397	151.242	10.8919	291.592	26.7714	4.74262	4.16266e-06	0.0100582	-	-	-	-	-	-	-	-	-	-	122	51.64	114	Q9CRC0.1	VKOR1_MOUSE RecName: Full=Vitamin K epoxide reductase complex subunit 1; AltName: Full=Vitamin K1 2,3-epoxide reductase subunit 1	513	93.1774	752	NM_206807.1	Gallus gallus vitamin K epoxide reductase complex, subunit 1 (VKORC1), mRNA	GO:0017144; GO:0055114; GO:0050820; GO:0030193; GO:0046677; GO:0014070; GO:0010243; GO:0042371	GO:0065007; GO:0009987; GO:0008152; GO:0050896
Locus_54020_Transcript_11_11_Confidence_0.286_Length_596	12	415	160.575	16.3379	304.813	18.6568	4.22163	1.70697e-05	0.0280158	-	-	-	-	-	-	-	-	-	-	122	51.64	114	Q9CRC0.1	VKOR1_MOUSE RecName: Full=Vitamin K epoxide reductase complex subunit 1; AltName: Full=Vitamin K1 2,3-epoxide reductase subunit 1	481	94.8025	749	NM_206807.1	Gallus gallus vitamin K epoxide reductase complex, subunit 1 (VKORC1), mRNA	GO:0017144; GO:0055114; GO:0050820; GO:0030193; GO:0046677; GO:0014070; GO:0010243; GO:0042371	GO:0065007; GO:0009987; GO:0008152; GO:0050896
Locus_54020_Transcript_2_11_Confidence_0.500_Length_588	8	408	155.282	10.8919	299.671	27.5132	4.78205	3.28394e-06	0.00840171	-	-	-	-	-	-	-	-	-	-	122	51.64	114	Q9CRC0.1	VKOR1_MOUSE RecName: Full=Vitamin K epoxide reductase complex subunit 1; AltName: Full=Vitamin K1 2,3-epoxide reductase subunit 1	467	94.6467	723	NM_206807.1	Gallus gallus vitamin K epoxide reductase complex, subunit 1 (VKORC1), mRNA	GO:0017144; GO:0055114; GO:0050820; GO:0030193; GO:0046677; GO:0014070; GO:0010243; GO:0042371	GO:0065007; GO:0009987; GO:0008152; GO:0050896
Locus_54020_Transcript_3_11_Confidence_0.500_Length_605	12	419	162.044	16.3379	307.751	18.8366	4.23547	1.57807e-05	0.0263983	-	-	-	-	-	-	-	-	-	-	122	51.64	114	Q9CRC0.1	VKOR1_MOUSE RecName: Full=Vitamin K epoxide reductase complex subunit 1; AltName: Full=Vitamin K1 2,3-epoxide reductase subunit 1	499	92.986	726	NM_206807.1	Gallus gallus vitamin K epoxide reductase complex, subunit 1 (VKORC1), mRNA	GO:0017144; GO:0055114; GO:0050820; GO:0030193; GO:0046677; GO:0014070; GO:0010243; GO:0042371	GO:0065007; GO:0009987; GO:0008152; GO:0050896
Locus_54020_Transcript_4_11_Confidence_0.286_Length_236	2	225	83.9915	2.72298	165.26	60.6908	5.92341	7.08499e-06	0.0148467	-	-	-	-	-	-	-	-	-	-	-	-	-	-	-	107	84.1121	104	NM_206807.1	Gallus gallus vitamin K epoxide reductase complex, subunit 1 (VKORC1), mRNA	-	-
Locus_54020_Transcript_7_11_Confidence_0.571_Length_641	14	603	230.979	19.0609	442.897	23.2359	4.53828	1.51869e-06	0.00447815	-	-	-	-	-	-	-	-	-	-	122	51.64	114	Q9CRC0.1	VKOR1_MOUSE RecName: Full=Vitamin K epoxide reductase complex subunit 1; AltName: Full=Vitamin K1 2,3-epoxide reductase subunit 1	513	93.1774	752	NM_206807.1	Gallus gallus vitamin K epoxide reductase complex, subunit 1 (VKORC1), mRNA	GO:0017144; GO:0055114; GO:0050820; GO:0030193; GO:0046677; GO:0014070; GO:0010243; GO:0042371	GO:0065007; GO:0009987; GO:0008152; GO:0050896
Locus_54020_Transcript_8_11_Confidence_0.571_Length_631	10	447	170.966	13.6149	328.316	24.1145	4.59183	3.97425e-06	0.0097382	-	-	-	-	-	-	-	-	-	-	122	51.64	114	Q9CRC0.1	VKOR1_MOUSE RecName: Full=Vitamin K epoxide reductase complex subunit 1; AltName: Full=Vitamin K1 2,3-epoxide reductase subunit 1	481	94.8025	749	NM_206807.1	Gallus gallus vitamin K epoxide reductase complex, subunit 1 (VKORC1), mRNA	GO:0017144; GO:0055114; GO:0050820; GO:0030193; GO:0046677; GO:0014070; GO:0010243; GO:0042371	GO:0065007; GO:0009987; GO:0008152; GO:0050896
Locus_54020_Transcript_9_11_Confidence_0.571_Length_624	11	617	234.078	14.9764	453.18	30.2596	4.91932	3.56962e-07	0.00132131	-	-	-	-	-	-	-	-	-	-	122	51.64	114	Q9CRC0.1	VKOR1_MOUSE RecName: Full=Vitamin K epoxide reductase complex subunit 1; AltName: Full=Vitamin K1 2,3-epoxide reductase subunit 1	481	94.8025	749	NM_206807.1	Gallus gallus vitamin K epoxide reductase complex, subunit 1 (VKORC1), mRNA	GO:0017144; GO:0055114; GO:0050820; GO:0030193; GO:0046677; GO:0014070; GO:0010243; GO:0042371	GO:0065007; GO:0009987; GO:0008152; GO:0050896
Locus_55143_Transcript_4_8_Confidence_0.182_Length_1301	5	310	117.249	6.80746	227.692	33.4474	5.06382	5.8234e-06	0.0129887	-	-	-	-	-	-	-	-	-	-	417	62.59	506	P25409.2	ALAT1_RAT RecName: Full=Alanine aminotransferase 1; Short=ALT1; AltName: Full=Glutamate pyruvate transaminase 1; Short=GPT 1; AltName: Full=Glutamic--alanine transaminase 1; AltName: Full=Glutamic--pyruvic transaminase 1	879	72.9238	263	XM_003802322.1	PREDICTED: Otolemur garnettii glutamic-pyruvate transaminase (alanine aminotransferase) (GPT), mRNA	GO:0019408; GO:0006488; GO:0006487; GO:0006047	GO:0009987; GO:0008152
Locus_55143_Transcript_5_8_Confidence_0.545_Length_1588	9	326	125.848	12.2534	239.443	19.5409	4.28843	3.47613e-05	0.0468801	-	-	-	-	-	-	-	-	-	-	495	61.41	591	P25409.2	ALAT1_RAT RecName: Full=Alanine aminotransferase 1; Short=ALT1; AltName: Full=Glutamate pyruvate transaminase 1; Short=GPT 1; AltName: Full=Glutamic--alanine transaminase 1; AltName: Full=Glutamic--pyruvic transaminase 1	1351	71.2065	283	XM_005062393.1	PREDICTED: Ficedula albicollis alanine aminotransferase 2-like (LOC101819797), transcript variant X2, mRNA	GO:0019408; GO:0006488; GO:0006487; GO:0006047	GO:0009987; GO:0008152
Locus_55143_Transcript_6_8_Confidence_0.545_Length_1599	10	357	137.914	13.6149	262.212	19.2592	4.26748	2.59525e-05	0.0376253	-	-	-	-	-	-	-	-	-	-	495	61.41	591	P25409.2	ALAT1_RAT RecName: Full=Alanine aminotransferase 1; Short=ALT1; AltName: Full=Glutamate pyruvate transaminase 1; Short=GPT 1; AltName: Full=Glutamic--alanine transaminase 1; AltName: Full=Glutamic--pyruvic transaminase 1	1351	71.2065	283	XM_005062393.1	PREDICTED: Ficedula albicollis alanine aminotransferase 2-like (LOC101819797), transcript variant X2, mRNA	GO:0019408; GO:0006488; GO:0006487; GO:0006047	GO:0009987; GO:0008152
Locus_55579_Transcript_2_9_Confidence_0.556_Length_506	10	357	137.914	13.6149	262.212	19.2592	4.26748	2.59525e-05	0.0376253	-	-	-	-	-	-	-	-	-	-	110	49.09	124	Q9BQR3.1	PRS27_HUMAN RecName: Full=Serine protease 27; AltName: Full=Marapsin; AltName: Full=Pancreasin; Flags: Precursor	-	-	-	-	-	-	-
Locus_55579_Transcript_7_9_Confidence_0.500_Length_593	11	419	161.364	14.9764	307.751	20.549	4.361	1.061e-05	0.0200206	-	-	-	-	-	-	-	-	-	-	110	49.09	124	Q9BQR3.1	PRS27_HUMAN RecName: Full=Serine protease 27; AltName: Full=Marapsin; AltName: Full=Pancreasin; Flags: Precursor	-	-	-	-	-	-	-
Locus_55579_Transcript_8_9_Confidence_0.500_Length_602	13	441	170.804	17.6994	323.91	18.3006	4.19382	1.50516e-05	0.025423	-	-	-	-	-	-	-	-	-	-	110	49.09	124	Q9BQR3.1	PRS27_HUMAN RecName: Full=Serine protease 27; AltName: Full=Marapsin; AltName: Full=Pancreasin; Flags: Precursor	-	-	-	-	-	-	-
Locus_55871_Transcript_1_1_Confidence_0.000_Length_717	8	428	162.627	10.8919	314.361	28.8618	4.85109	2.15897e-06	0.00596195	-	-	-	-	-	-	-	-	-	-	207	57.49	216	Q13724.5	MOGS_HUMAN RecName: Full=Mannosyl-oligosaccharide glucosidase; AltName: Full=Processing A-glucosidase I	654	81.4985	510	XM_005518084.1	PREDICTED: Pseudopodoces humilis mannosyl-oligosaccharide glucosidase (MOGS), mRNA	GO:0043687; GO:0006457; GO:0018279	GO:0009987; GO:0008152
Locus_58874_Transcript_2_3_Confidence_0.389_Length_299	96	5	67.1878	130.703	3.67244	0.0280976	-5.15341	3.35293e-05	0.0455719	-	-	-	-	-	-	-	-	-	-	-	-	-	-	-	-	-	-	-	-	-	-
Locus_600_Transcript_17_30_Confidence_0.065_Length_261	20	554	217.068	27.2298	406.907	14.9434	3.90144	2.02221e-05	0.032575	-	-	-	-	-	-	-	-	-	-	87	79.31	157	P81475.1	CFBL_CHICK RecName: Full=Complement factor B-like protease; Contains: RecName: Full=Complement factor B-like protease Ba fragment; Contains: RecName: Full=Complement factor B-like protease Bb fragment	-	-	-	-	-	GO:0008283; GO:0006957; GO:0006958; GO:0006508; GO:0032496	GO:0065007; GO:0002376; GO:0008152; GO:0051704; GO:0050896; GO:0044699
Locus_600_Transcript_19_30_Confidence_0.078_Length_447	43	1079	425.529	58.5441	792.513	13.537	3.75884	7.89156e-06	0.0154261	-	-	-	-	-	-	-	-	-	-	128	69.53	176	P81475.1	CFBL_CHICK RecName: Full=Complement factor B-like protease; Contains: RecName: Full=Complement factor B-like protease Ba fragment; Contains: RecName: Full=Complement factor B-like protease Bb fragment	-	-	-	-	-	GO:0006957; GO:0032496	GO:0065007; GO:0002376; GO:0008152; GO:0051704; GO:0050896; GO:0044699
Locus_620_Transcript_1_2_Confidence_0.750_Length_234	50	2096	803.781	68.0746	1539.49	22.6147	4.49919	7.6147e-08	0.00032311	-	-	-	-	-	-	-	-	-	-	-	-	-	-	-	230	97.8261	398	DQ018756.1	Gallus gallus 28S ribosomal RNA gene, partial sequence	-	-
Locus_620_Transcript_2_2_Confidence_0.750_Length_239	58	2132	822.448	78.9665	1565.93	19.8303	4.30964	1.93146e-07	0.000763688	-	-	-	-	-	-	-	-	-	-	-	-	-	-	-	230	97.8261	398	DQ018756.1	Gallus gallus 28S ribosomal RNA gene, partial sequence	-	-
Locus_6201_Transcript_1_2_Confidence_0.333_Length_918	14	509	196.458	19.0609	373.855	19.6137	4.29379	6.53834e-06	0.0140431	-	-	-	-	-	-	-	-	-	-	218	47.71	124	Q9BSF4.2	CS052_HUMAN RecName: Full=Uncharacterized protein C19orf52	494	72.0648	106	XM_002723278.1	PREDICTED: Oryctolagus cuniculus RIKEN cDNA 1810026J23-like (LOC100347708), mRNA	-	-
Locus_6510_Transcript_1_2_Confidence_0.667_Length_521	745	125	553.061	1014.31	91.8111	0.0905157	-3.46569	1.97802e-05	0.0321609	474	100	876	XM_003204899.1	PREDICTED: Meleagris gallopavo hypothetical protein LOC100550948 (LOC100550948), mRNA	478	94.98	749	NM_001001296.4	Gallus gallus ISG12-2 protein-like (ISG12-2), mRNA	-	-	-	-	-	474	100	876	XM_003204899.1	PREDICTED: Meleagris gallopavo hypothetical protein LOC100550948 (LOC100550948), mRNA	-	-
Locus_6510_Transcript_2_2_Confidence_0.333_Length_520	774	121	571.334	1053.79	88.8731	0.0843363	-3.5677	1.17545e-05	0.0215079	456	100	843	XM_003204899.1	PREDICTED: Meleagris gallopavo hypothetical protein LOC100550948 (LOC100550948), mRNA	462	95.02	725	NM_001001296.4	Gallus gallus ISG12-2 protein-like (ISG12-2), mRNA	-	-	-	-	-	456	100	843	XM_003204899.1	PREDICTED: Meleagris gallopavo hypothetical protein LOC100550948 (LOC100550948), mRNA	-	-
Locus_6595_Transcript_1_1_Confidence_0.000_Length_651	13	479	184.76	17.6994	351.82	19.8775	4.31307	7.57715e-06	0.0150194	-	-	-	-	-	-	-	-	-	-	157	48.41	133	Q6T3U4.1	NPCL1_MOUSE RecName: Full=Niemann-Pick C1-like protein 1; Flags: Precursor	299	77.9264	182	XM_005030577.1	PREDICTED: Anas platyrhynchos niemann-Pick C1-like protein 1-like (LOC101789797), partial mRNA	GO:0006695; GO:0030299; GO:0042157	GO:0051179; GO:0008152
Locus_66538_Transcript_1_4_Confidence_0.400_Length_2650	52	1479	578.553	70.7975	1086.31	15.3439	3.93959	2.04055e-06	0.00572582	-	-	-	-	-	-	-	-	-	-	-	-	-	-	-	1684	76.3064	763	XM_005517963.1	PREDICTED: Pseudopodoces humilis uncharacterized LOC102109643 (LOC102109643), mRNA	-	-
Locus_66538_Transcript_2_4_Confidence_0.400_Length_2987	50	1405	550.016	68.0746	1031.96	15.1592	3.92212	2.40301e-06	0.00648829	301	100	556	XM_003212433.1	PREDICTED: Meleagris gallopavo BAG family molecular chaperone regulator 4-like (LOC100546882), mRNA	305	84.92	300	XM_424388.3	PREDICTED: Gallus gallus BCL2-associated athanogene 4, transcript variant 2 (BAG4), mRNA	-	-	-	-	-	1684	76.3064	763	XM_005517963.1	PREDICTED: Pseudopodoces humilis uncharacterized LOC102109643 (LOC102109643), mRNA	-	-
Locus_66808_Transcript_1_1_Confidence_0.000_Length_329	7	379	143.951	9.53044	278.371	29.2086	4.86832	3.59385e-06	0.00906135	-	-	-	-	-	328	93.6	484	NM_001030990.1	Gallus gallus CDV3 homolog (mouse) (CDV3), mRNA	-	-	-	-	-	328	93.5976	484	NM_001030990.1	Gallus gallus CDV3 homolog (mouse) (CDV3), mRNA	-	-
Locus_7_Transcript_62_75_Confidence_0.029_Length_439	6	326	123.806	8.16895	239.443	29.3114	4.87339	7.25384e-06	0.0148467	103	100	191	XM_003204673.1	PREDICTED: Meleagris gallopavo hypothetical protein LOC100539751 (LOC100539751), partial mRNA	418	91.63	575	NM_001001294.1	Gallus gallus insulin-like growth factor binding protein 1 (IGFBP1), mRNA	96	57.29	123	Q75ZP3.1	IBP1_PIG RecName: Full=Insulin-like growth factor-binding protein 1; Short=IBP-1; Short=IGF-binding protein 1; Short=IGFBP-1; Flags: Precursor	418	91.6268	575	NM_001001294.1	Gallus gallus insulin-like growth factor binding protein 1 (IGFBP1), mRNA	GO:0001558	GO:0065007
Locus_70433_Transcript_1_1_Confidence_0.000_Length_280	2	456	168.825	2.72298	334.927	123	6.94251	9.49879e-09	6.12049e-05	-	-	-	-	-	-	-	-	-	-	-	-	-	-	-	225	90.6667	287	AF212989.1	Coturnix coturnix hypoxia-inducible factor 2 alpha mRNA, complete cds	-	-
Locus_72821_Transcript_1_2_Confidence_0.273_Length_262	501	5	342.89	682.107	3.67244	0.00538397	-7.53711	1.59305e-12	5.54297e-08	-	-	-	-	-	-	-	-	-	-	-	-	-	-	-	-	-	-	-	-	-	-
Locus_72821_Transcript_2_2_Confidence_0.364_Length_249	778	5	531.456	1059.24	3.67244	0.00346705	-8.17207	1.23325e-14	2.14551e-09	-	-	-	-	-	-	-	-	-	-	-	-	-	-	-	-	-	-	-	-	-	-
Locus_74241_Transcript_4_4_Confidence_0.467_Length_379	278	4698	1914.56	378.495	3450.63	9.11672	3.18851	3.11817e-05	0.0433982	-	-	-	-	-	327	89.6	412	XM_001235548.2	PREDICTED: Gallus gallus cytochrome c oxidase subunit VIIIA (ubiquitous) (COX8A), mRNA	-	-	-	-	-	332	89.759	422	XM_001235548.3	PREDICTED: Gallus gallus cytochrome c oxidase subunit VIIIA (ubiquitous) (COX8A), mRNA	-	-
Locus_74356_Transcript_1_4_Confidence_0.429_Length_1372	15	635	243.411	20.4224	466.4	22.8377	4.51335	1.38826e-06	0.00416414	-	-	-	-	-	1096	94.62	1698	XM_001232632.2	PREDICTED: Gallus gallus trypsin domain containing 1 (TYSND1), mRNA	233	37.34	105	Q9DBA6.1	TYSD1_MOUSE RecName: Full=Peroxisomal leader peptide-processing protease; AltName: Full=Trypsin domain-containing protein 1; Contains: RecName: Full=Peroxisomal leader peptide-processing protease, 10 kDa form; Contains: RecName: Full=Peroxisomal leader peptide-processing protease, 49 kDa form	1187	94.0185	1797	XM_004942040.1	PREDICTED: Gallus gallus trypsin domain containing 1 (TYSND1), transcript variant X2, mRNA	GO:0006508	GO:0008152
Locus_74356_Transcript_4_4_Confidence_0.143_Length_1773	46	943	377.626	62.6286	692.623	11.0592	3.46718	3.50438e-05	0.0468975	-	-	-	-	-	1523	94.22	2324	XM_001232632.2	PREDICTED: Gallus gallus trypsin domain containing 1 (TYSND1), mRNA	224	50	207	Q9DBA6.1	TYSD1_MOUSE RecName: Full=Peroxisomal leader peptide-processing protease; AltName: Full=Trypsin domain-containing protein 1; Contains: RecName: Full=Peroxisomal leader peptide-processing protease, 10 kDa form; Contains: RecName: Full=Peroxisomal leader peptide-processing protease, 49 kDa form	1610	93.8509	2423	XM_001232632.3	PREDICTED: Gallus gallus trypsin domain containing 1 (TYSND1), transcript variant X1, mRNA	GO:0006508	GO:0008152
Locus_75017_Transcript_1_1_Confidence_0.000_Length_735	6	280	106.913	8.16895	205.657	25.1754	4.65395	2.56001e-05	0.0376253	-	-	-	-	-	-	-	-	-	-	250	52.8	235	P0C7J6.1	LRFN1_RAT RecName: Full=Leucine-rich repeat and fibronectin type III domain-containing protein 1; AltName: Full=Synaptic adhesion-like molecule 2; Flags: Precursor	735	82.449	632	XM_005534218.1	PREDICTED: Pseudopodoces humilis leucine rich repeat and fibronectin type III domain containing 1 (LRFN1), partial mRNA	-	-
Locus_75211_Transcript_1_2_Confidence_0.600_Length_202	284	13	198.106	386.664	9.54835	0.0246942	-5.33968	7.28548e-08	0.000316869	-	-	-	-	-	-	-	-	-	-	-	-	-	-	-	-	-	-	-	-	-	-
Locus_75211_Transcript_2_2_Confidence_0.400_Length_202	277	10	192.239	377.133	7.34489	0.0194756	-5.68219	2.46222e-08	0.000142787	-	-	-	-	-	-	-	-	-	-	-	-	-	-	-	-	-	-	-	-	-	-
Locus_760_Transcript_18_21_Confidence_0.043_Length_229	3	265	99.362	4.08447	194.64	47.6535	5.57451	4.67009e-06	0.0111297	-	-	-	-	-	-	-	-	-	-	-	-	-	-	-	-	-	-	-	-	-	-
Locus_7685_Transcript_1_1_Confidence_0.000_Length_1519	49	1129	447.975	66.7131	829.238	12.4299	3.63574	1.25951e-05	0.0219229	-	-	-	-	-	-	-	-	-	-	531	52.92	520	Q80UM7.1	MOGS_MOUSE RecName: Full=Mannosyl-oligosaccharide glucosidase; AltName: Full=Glucosidase 1; AltName: Full=Glycoprotein-processing glucosidase I	1545	80.9709	1186	XM_005278444.1	PREDICTED: Chrysemys picta bellii mannosyl-oligosaccharide glucosidase (MOGS), partial mRNA	GO:0009311	GO:0008152
Locus_7747_Transcript_1_1_Confidence_0.000_Length_279	3	228	85.774	4.08447	167.463	41	5.35755	1.65781e-05	0.027468	-	-	-	-	-	279	92.11	394	XM_003642377.1	PREDICTED: Gallus gallus DnaJ (Hsp40) homolog, subfamily C, member 30 (DNAJC30), mRNA	-	-	-	-	-	279	92.1147	394	XM_004946390.1	PREDICTED: Gallus gallus DnaJ (Hsp40) homolog, subfamily C, member 30 (DNAJC30), transcript variant X4, mRNA	-	-
Locus_7759_Transcript_1_1_Confidence_0.000_Length_1859	19	559	218.224	25.8683	410.579	15.8719	3.9884	1.43611e-05	0.0244945	1567	100	2894	XR_118529.1	PREDICTED: Meleagris gallopavo basement membrane-specific heparan sulfate proteoglycan core protein-like (LOC100549236), partial miscRNA	1859	94.24	2841	NM_001001876.1	Gallus gallus heparan sulfate proteoglycan 2 (HSPG2), mRNA	619	65.59	842	Q05793.1	PGBM_MOUSE RecName: Full=Basement membrane-specific heparan sulfate proteoglycan core protein; Short=HSPG; Contains: RecName: Full=Endorepellin; Contains: RecName: Full=LG3 peptide; Flags: Precursor	1567	100	2894	XR_118529.1	PREDICTED: Meleagris gallopavo basement membrane-specific heparan sulfate proteoglycan core protein-like (LOC100549236), partial miscRNA	GO:0051216; GO:0060350; GO:0044763	GO:0009987; GO:0032502; GO:0032501; GO:0044699
Locus_78905_Transcript_1_1_Confidence_0.000_Length_1136	192	4007	1602.25	261.406	2943.1	11.2587	3.49297	7.17548e-06	0.0148467	-	-	-	-	-	-	-	-	-	-	346	55.2	472	Q09325.1	MGAT1_RAT RecName: Full=Alpha-1,3-mannosyl-glycoprotein 2-beta-N-acetylglucosaminyltransferase; AltName: Full=N-glycosyl-oligosaccharide-glycoprotein N-acetylglucosaminyltransferase I; Short=GNT-I; Short=GlcNAc-T I	760	81.1842	601	XM_004615307.1	PREDICTED: Sorex araneus alpha-1,3-mannosyl-glycoprotein 2-beta-N-acetylglucosaminyltransferase-like (LOC101557995), mRNA	GO:0006651; GO:0006071; GO:0001701; GO:0006013; GO:0006487; GO:0006049	GO:0009987; GO:0032502; GO:0008152; GO:0032501; GO:0044699
Locus_78963_Transcript_1_2_Confidence_0.538_Length_219	30	1552	590.386	40.8447	1139.93	27.9088	4.80265	3.07508e-08	0.000167182	-	-	-	-	-	-	-	-	-	-	-	-	-	-	-	-	-	-	-	-	-	-
Locus_78963_Transcript_2_2_Confidence_0.462_Length_200	27	920	356.245	36.7603	675.73	18.3821	4.20023	1.62558e-06	0.00463619	-	-	-	-	-	-	-	-	-	-	-	-	-	-	-	-	-	-	-	-	-	-
Locus_79287_Transcript_2_2_Confidence_0.294_Length_229	19	534	209.043	25.8683	392.217	15.162	3.92239	2.08051e-05	0.0332066	-	-	-	-	-	138	92.03	191	NM_214674.1	Gallus gallus protocadherin gamma subfamily C, 3 (PCDHGC3), mRNA	-	-	-	-	-	138	92.029	191	NM_214674.1	Gallus gallus protocadherin gamma subfamily C, 3 (PCDHGC3), mRNA	-	-
Locus_80177_Transcript_2_2_Confidence_0.250_Length_228	56	0	38.1218	76.2435	0	0	#NAME?	2.31673e-05	0.0359865	-	-	-	-	-	-	-	-	-	-	-	-	-	-	-	-	-	-	-	-	-	-
Locus_805_Transcript_7_17_Confidence_0.185_Length_671	40	970	383.457	54.4597	712.454	13.0822	3.70954	1.18683e-05	0.0215079	-	-	-	-	-	-	-	-	-	-	138	68.12	193	Q6DFN1.1	NDUF3_XENTR RecName: Full=NADH dehydrogenase [ubiquinone] 1 alpha subcomplex assembly factor 3	598	91.806	826	CR386030.1	Gallus gallus finished cDNA, clone ChEST216j7	GO:0032981	GO:0071840; GO:0009987; GO:0044699
Locus_81599_Transcript_1_1_Confidence_1.000_Length_243	286	8173	3196.18	389.387	6002.98	15.4165	3.9464	4.68655e-07	0.00166394	-	-	-	-	-	-	-	-	-	-	-	-	-	-	-	244	84.0164	222	X59733.1	X.borealis 28S ribosomal RNA gene for 28S rRNA	-	-
Locus_8192_Transcript_12_12_Confidence_0.000_Length_990	10	390	150.033	13.6149	286.451	21.0395	4.39503	1.26013e-05	0.0219229	-	-	-	-	-	-	-	-	-	-	-	-	-	-	-	-	-	-	-	-	-	-

## Sheet: PBAFB vs PB
Transcript ID	HTSeq Counts		DESeq Differential Expression Analysis							BLAST Annotation UMD 2.01					BLAST Annotation Galgal 4.0					BLAST Annotation SwissProt					BLAST Annotation NR					Biological Process GO Terms
	PB	PBAFB	Base Mean	Base Mean PB	Base Mean PBAFB	Fold Change	Log2 Fold Change	p-value	q-value	Hit Length	Identity (%)	Bit Score	Reference ID	Description	Hit Length	Identity (%)	Bit Score	Reference ID	Description	Hit Length	Identity (%)	Bit Score	Reference ID	Description	Hit Length	Identity (%)	Bit Score	Reference ID	Description	GO Hit IDs	GO Level 2 Parent IDs
Locus_10221_Transcript_1_9_Confidence_0.100_Length_1592	6	335	156.79	6.54654	307.033	46.9	5.55152	1.06485e-09	5.55282e-06	-	-	-	-	-	-	-	-	-	-	-	-	-	-	-	1577	87.1909	1753	AC189862.1	Gallus gallus BAC clone CH261-119G14 from chromosome z, complete sequence	-	-
Locus_10221_Transcript_2_9_Confidence_0.300_Length_1113	3	226	105.203	3.27327	207.132	63.28	5.98368	6.42687e-09	1.62051e-05	-	-	-	-	-	224	87.95	265	XM_003643011.1	PREDICTED: Gallus gallus chromosome Z open reading frame, human C9orf21, transcript variant 2 (CZH9orf21), mRNA	-	-	-	-	-	872	83.945	806	AC189862.1	Gallus gallus BAC clone CH261-119G14 from chromosome z, complete sequence	GO:0055114	GO:0008152
Locus_10221_Transcript_3_9_Confidence_0.500_Length_3449	19	818	385.22	20.7307	749.709	36.1642	5.17649	3.44933e-11	3.00059e-07	-	-	-	-	-	224	87.95	265	XM_003643011.1	PREDICTED: Gallus gallus chromosome Z open reading frame, human C9orf21, transcript variant 2 (CZH9orf21), mRNA	-	-	-	-	-	1722	86.5854	1853	AC189862.1	Gallus gallus BAC clone CH261-119G14 from chromosome z, complete sequence	GO:0055114	GO:0008152
Locus_10221_Transcript_4_9_Confidence_0.400_Length_2721	20	579	276.242	21.8218	530.662	24.318	4.60395	3.26157e-09	9.98567e-06	-	-	-	-	-	268	89.55	340	XM_003643011.1	PREDICTED: Gallus gallus chromosome Z open reading frame, human C9orf21, transcript variant 2 (CZH9orf21), mRNA	-	-	-	-	-	1722	86.5854	1853	AC189862.1	Gallus gallus BAC clone CH261-119G14 from chromosome z, complete sequence	GO:0055114	GO:0008152
Locus_10221_Transcript_5_9_Confidence_0.500_Length_3157	8	765	354.931	8.72872	701.134	80.325	6.32778	1.52901e-13	2.95575e-09	-	-	-	-	-	78	96.15	126	XM_003643010.1	PREDICTED: Gallus gallus chromosome Z open reading frame, human C9orf21, transcript variant 1 (CZH9orf21), mRNA	-	-	-	-	-	1722	86.5854	1853	AC189862.1	Gallus gallus BAC clone CH261-119G14 from chromosome z, complete sequence	-	-
Locus_10221_Transcript_6_9_Confidence_0.600_Length_3161	11	777	362.067	12.002	712.132	59.3345	5.8908	1.06377e-12	1.68251e-08	-	-	-	-	-	78	96.15	126	XM_003643010.1	PREDICTED: Gallus gallus chromosome Z open reading frame, human C9orf21, transcript variant 1 (CZH9orf21), mRNA	-	-	-	-	-	1722	86.5854	1853	AC189862.1	Gallus gallus BAC clone CH261-119G14 from chromosome z, complete sequence	-	-
Locus_10221_Transcript_7_9_Confidence_0.400_Length_1579	6	454	211.322	6.54654	416.098	63.56	5.99005	2.38599e-11	2.18483e-07	-	-	-	-	-	78	96.15	126	XM_003643010.1	PREDICTED: Gallus gallus chromosome Z open reading frame, human C9orf21, transcript variant 1 (CZH9orf21), mRNA	-	-	-	-	-	1384	85.1156	1360	AC189862.1	Gallus gallus BAC clone CH261-119G14 from chromosome z, complete sequence	-	-
Locus_10221_Transcript_8_9_Confidence_0.500_Length_3915	12	1005	467.095	13.0931	921.098	70.35	6.13648	7.34317e-14	1.59697e-09	-	-	-	-	-	78	96.15	126	XM_003643010.1	PREDICTED: Gallus gallus chromosome Z open reading frame, human C9orf21, transcript variant 1 (CZH9orf21), mRNA	-	-	-	-	-	1722	86.5854	1853	AC189862.1	Gallus gallus BAC clone CH261-119G14 from chromosome z, complete sequence	-	-
Locus_10221_Transcript_9_9_Confidence_0.100_Length_3142	15	755	354.168	16.3663	691.969	42.28	5.4019	1.47738e-11	1.51197e-07	-	-	-	-	-	78	96.15	126	XM_003643010.1	PREDICTED: Gallus gallus chromosome Z open reading frame, human C9orf21, transcript variant 1 (CZH9orf21), mRNA	-	-	-	-	-	1722	86.5854	1853	AC189862.1	Gallus gallus BAC clone CH261-119G14 from chromosome z, complete sequence	-	-
Locus_10653_Transcript_1_1_Confidence_0.000_Length_1132	21	309	153.058	22.9129	283.203	12.36	3.62761	4.31363e-06	0.00351857	-	-	-	-	-	-	-	-	-	-	-	-	-	-	-	1161	88.8028	1382	AC187590.3	Gallus gallus BAC clone CH261-150P15 from chromosome z, complete sequence	-	-
Locus_108_Transcript_10_194_Confidence_0.024_Length_515	3204	23305	12427.6	3495.85	21359.4	6.10993	2.61115	3.02184e-05	0.0164295	515	99.61	942	XM_003212723.1	PREDICTED: Meleagris gallopavo apolipoprotein A-IV-like (LOC100542345), mRNA	515	96.12	841	NM_204938.1	Gallus gallus apolipoprotein A-IV (APOA4), mRNA	148	51.35	154	P33621.1	APOA4_MACFA RecName: Full=Apolipoprotein A-IV; Short=Apo-AIV; Short=ApoA-IV; AltName: Full=Apolipoprotein A4; Flags: Precursor	515	99.6117	942	XM_003212723.1	PREDICTED: Meleagris gallopavo apolipoprotein A-IV-like (LOC100542345), mRNA	GO:0033344; GO:0042632; GO:0008203; GO:0034378; GO:0034371; GO:0034375; GO:0042744; GO:0002227; GO:0007159; GO:0044240; GO:0034445; GO:0046470; GO:0033700; GO:0010873; GO:0045723; GO:0051006; GO:0010898; GO:0030300; GO:0019430; GO:0006982; GO:0035634; GO:0043691; GO:0034372	GO:0022610; GO:0065007; GO:0071840; GO:0009987; GO:0002376; GO:0051179; GO:0008152; GO:0032501; GO:0050896; GO:0044699
Locus_108_Transcript_11_194_Confidence_0.012_Length_263	1550	10570	5689.38	1691.19	9687.57	5.72826	2.5181	5.67738e-05	0.0263402	263	99.24	475	XM_003212723.1	PREDICTED: Meleagris gallopavo apolipoprotein A-IV-like (LOC100542345), mRNA	263	93.54	392	NM_204938.1	Gallus gallus apolipoprotein A-IV (APOA4), mRNA	-	-	-	-	-	263	99.2395	475	XM_003212723.1	PREDICTED: Meleagris gallopavo apolipoprotein A-IV-like (LOC100542345), mRNA	GO:0033344; GO:0042632; GO:0008203; GO:0042744; GO:0002227; GO:0007159; GO:0044240; GO:0034445; GO:0046470; GO:0033700; GO:0010873; GO:0045723; GO:0051006; GO:0010898; GO:0065005; GO:0030300; GO:0019430; GO:0006982; GO:0035634; GO:0043691; GO:0034372	GO:0022610; GO:0065007; GO:0071840; GO:0009987; GO:0002376; GO:0051179; GO:0008152; GO:0032501; GO:0050896; GO:0044699
Locus_108_Transcript_12_194_Confidence_0.026_Length_353	3180	20915	11319.3	3469.66	19168.9	5.52472	2.4659	7.4624e-05	0.0327018	353	99.43	641	XM_003212723.1	PREDICTED: Meleagris gallopavo apolipoprotein A-IV-like (LOC100542345), mRNA	353	94.33	542	NM_204938.1	Gallus gallus apolipoprotein A-IV (APOA4), mRNA	-	-	-	-	-	353	99.4334	641	XM_003212723.1	PREDICTED: Meleagris gallopavo apolipoprotein A-IV-like (LOC100542345), mRNA	GO:0033344; GO:0042632; GO:0008203; GO:0034378; GO:0034371; GO:0034375; GO:0042744; GO:0002227; GO:0007159; GO:0044240; GO:0034445; GO:0046470; GO:0033700; GO:0007603; GO:0010873; GO:0045723; GO:0051006; GO:0010898; GO:0030300; GO:0019430; GO:0006982; GO:0035634; GO:0001523; GO:0043691; GO:0034372	GO:0022610; GO:0065007; GO:0071840; GO:0009987; GO:0002376; GO:0051179; GO:0008152; GO:0032501; GO:0050896; GO:0023052; GO:0044699
Locus_108_Transcript_13_194_Confidence_0.011_Length_230	1521	10300	5549.83	1659.55	9440.11	5.68836	2.50801	6.05301e-05	0.0276407	230	99.13	414	XM_003212723.1	PREDICTED: Meleagris gallopavo apolipoprotein A-IV-like (LOC100542345), mRNA	230	93.91	348	NM_204938.1	Gallus gallus apolipoprotein A-IV (APOA4), mRNA	-	-	-	-	-	230	99.1304	414	XM_003212723.1	PREDICTED: Meleagris gallopavo apolipoprotein A-IV-like (LOC100542345), mRNA	GO:0033344; GO:0042632; GO:0008203; GO:0034378; GO:0034371; GO:0034375; GO:0042744; GO:0002227; GO:0007159; GO:0044240; GO:0034445; GO:0046470; GO:0033700; GO:0007603; GO:0010873; GO:0045723; GO:0051006; GO:0010898; GO:0030300; GO:0019430; GO:0006982; GO:0035634; GO:0001523; GO:0043691; GO:0034372	GO:0022610; GO:0065007; GO:0071840; GO:0009987; GO:0002376; GO:0051179; GO:0008152; GO:0032501; GO:0050896; GO:0023052; GO:0044699
Locus_108_Transcript_14_194_Confidence_0.021_Length_249	984	6863	3681.84	1073.63	6290.04	5.85866	2.55057	4.89658e-05	0.0236642	203	99.51	370	XM_003212723.1	PREDICTED: Meleagris gallopavo apolipoprotein A-IV-like (LOC100542345), mRNA	203	94.58	315	NM_204938.1	Gallus gallus apolipoprotein A-IV (APOA4), mRNA	-	-	-	-	-	203	99.5074	370	XM_003212723.1	PREDICTED: Meleagris gallopavo apolipoprotein A-IV-like (LOC100542345), mRNA	GO:0033344; GO:0042632; GO:0008203; GO:0042744; GO:0002227; GO:0007159; GO:0044240; GO:0034445; GO:0046470; GO:0033700; GO:0010873; GO:0045723; GO:0051006; GO:0010898; GO:0065005; GO:0030300; GO:0019430; GO:0006982; GO:0035634; GO:0043691; GO:0034372	GO:0022610; GO:0065007; GO:0071840; GO:0009987; GO:0002376; GO:0051179; GO:0008152; GO:0032501; GO:0050896; GO:0044699
Locus_108_Transcript_149_194_Confidence_0.050_Length_970	7686	52365	28189.7	8386.11	47993.3	5.72295	2.51676	5.31083e-05	0.0252455	415	99.52	758	XM_003212723.1	PREDICTED: Meleagris gallopavo apolipoprotein A-IV-like (LOC100542345), mRNA	415	95.9	673	NM_204938.1	Gallus gallus apolipoprotein A-IV (APOA4), mRNA	137	50.36	140	P33621.1	APOA4_MACFA RecName: Full=Apolipoprotein A-IV; Short=Apo-AIV; Short=ApoA-IV; AltName: Full=Apolipoprotein A4; Flags: Precursor	415	99.5181	758	XM_003212723.1	PREDICTED: Meleagris gallopavo apolipoprotein A-IV-like (LOC100542345), mRNA	GO:0033344; GO:0042632; GO:0008203; GO:0034378; GO:0034371; GO:0034375; GO:0042744; GO:0002227; GO:0007159; GO:0044240; GO:0034445; GO:0046470; GO:0033700; GO:0010873; GO:0045723; GO:0051006; GO:0010898; GO:0030300; GO:0019430; GO:0006982; GO:0035634; GO:0043691; GO:0034372	GO:0022610; GO:0065007; GO:0071840; GO:0009987; GO:0002376; GO:0051179; GO:0008152; GO:0032501; GO:0050896; GO:0044699
Locus_108_Transcript_150_194_Confidence_0.038_Length_660	6225	42635	22933.8	6792.03	39075.6	5.75316	2.52435	5.08927e-05	0.0243346	370	99.73	678	XM_003212723.1	PREDICTED: Meleagris gallopavo apolipoprotein A-IV-like (LOC100542345), mRNA	370	94.05	562	NM_204938.1	Gallus gallus apolipoprotein A-IV (APOA4), mRNA	-	-	-	-	-	370	99.7297	678	XM_003212723.1	PREDICTED: Meleagris gallopavo apolipoprotein A-IV-like (LOC100542345), mRNA	GO:0033344; GO:0042632; GO:0008203; GO:0034378; GO:0034371; GO:0034375; GO:0042744; GO:0002227; GO:0007159; GO:0044240; GO:0034445; GO:0046470; GO:0033700; GO:0007603; GO:0010873; GO:0045723; GO:0051006; GO:0010898; GO:0030300; GO:0019430; GO:0006982; GO:0035634; GO:0001523; GO:0043691; GO:0034372	GO:0022610; GO:0065007; GO:0071840; GO:0009987; GO:0002376; GO:0051179; GO:0008152; GO:0032501; GO:0050896; GO:0023052; GO:0044699
Locus_108_Transcript_151_194_Confidence_0.007_Length_205	1565	10552	5689.31	1707.55	9671.07	5.66369	2.50174	6.27491e-05	0.0283562	115	99.13	207	XM_003212723.1	PREDICTED: Meleagris gallopavo apolipoprotein A-IV-like (LOC100542345), mRNA	171	89.47	215	NM_204938.1	Gallus gallus apolipoprotein A-IV (APOA4), mRNA	-	-	-	-	-	185	89.1892	230	AC171017.3	Gallus gallus BAC clone CH261-1F11 from chromosome ul, complete sequence	GO:0033344; GO:0042632; GO:0008203; GO:0042744; GO:0002227; GO:0007159; GO:0044240; GO:0034445; GO:0046470; GO:0033700; GO:0010873; GO:0045723; GO:0051006; GO:0010898; GO:0065005; GO:0030300; GO:0019430; GO:0006982; GO:0035634; GO:0043691; GO:0034372	GO:0022610; GO:0065007; GO:0071840; GO:0009987; GO:0002376; GO:0051179; GO:0008152; GO:0032501; GO:0050896; GO:0044699
Locus_108_Transcript_152_194_Confidence_0.006_Length_206	1576	10550	5694.4	1719.56	9669.23	5.6231	2.49136	6.68455e-05	0.0297438	116	99.14	209	XM_003212723.1	PREDICTED: Meleagris gallopavo apolipoprotein A-IV-like (LOC100542345), mRNA	172	89.53	217	NM_204938.1	Gallus gallus apolipoprotein A-IV (APOA4), mRNA	-	-	-	-	-	186	89.2473	231	AC171017.3	Gallus gallus BAC clone CH261-1F11 from chromosome ul, complete sequence	GO:0033344; GO:0042632; GO:0008203; GO:0042744; GO:0002227; GO:0007159; GO:0044240; GO:0034445; GO:0046470; GO:0033700; GO:0010873; GO:0045723; GO:0051006; GO:0010898; GO:0065005; GO:0030300; GO:0019430; GO:0006982; GO:0035634; GO:0043691; GO:0034372	GO:0022610; GO:0065007; GO:0071840; GO:0009987; GO:0002376; GO:0051179; GO:0008152; GO:0032501; GO:0050896; GO:0044699
Locus_108_Transcript_181_194_Confidence_0.030_Length_1066	4351	31181	16662.6	4747.33	28577.9	6.01977	2.58971	3.41744e-05	0.0179628	626	96.17	1003	XM_003212723.1	PREDICTED: Meleagris gallopavo apolipoprotein A-IV-like (LOC100542345), mRNA	662	91.39	883	NM_204938.1	Gallus gallus apolipoprotein A-IV (APOA4), mRNA	100	57	105	P33621.1	APOA4_MACFA RecName: Full=Apolipoprotein A-IV; Short=Apo-AIV; Short=ApoA-IV; AltName: Full=Apolipoprotein A4; Flags: Precursor	626	96.1661	1003	XM_003212723.1	PREDICTED: Meleagris gallopavo apolipoprotein A-IV-like (LOC100542345), mRNA	GO:0033344; GO:0042632; GO:0008203; GO:0034378; GO:0034371; GO:0034375; GO:0042744; GO:0002227; GO:0007159; GO:0044240; GO:0034445; GO:0046470; GO:0033700; GO:0010873; GO:0045723; GO:0051006; GO:0010898; GO:0030300; GO:0019430; GO:0006982; GO:0035634; GO:0043691; GO:0034372	GO:0022610; GO:0065007; GO:0071840; GO:0009987; GO:0002376; GO:0051179; GO:0008152; GO:0032501; GO:0050896; GO:0044699
Locus_108_Transcript_182_194_Confidence_0.004_Length_254	248	1715	921.207	270.59	1571.82	5.80887	2.53826	7.98592e-05	0.0342635	67	100	124	XM_003212723.1	PREDICTED: Meleagris gallopavo apolipoprotein A-IV-like (LOC100542345), mRNA	-	-	-	-	-	-	-	-	-	-	254	85.8268	270	AC171017.3	Gallus gallus BAC clone CH261-1F11 from chromosome ul, complete sequence	-	-
Locus_108_Transcript_2_194_Confidence_0.009_Length_452	1428	11170	5897.77	1558.08	10237.5	6.57059	2.71602	1.63929e-05	0.0105242	201	99.5	366	XM_003212723.1	PREDICTED: Meleagris gallopavo apolipoprotein A-IV-like (LOC100542345), mRNA	237	94.09	357	NM_204938.1	Gallus gallus apolipoprotein A-IV (APOA4), mRNA	-	-	-	-	-	201	99.5025	366	XM_003212723.1	PREDICTED: Meleagris gallopavo apolipoprotein A-IV-like (LOC100542345), mRNA	GO:0033344; GO:0042632; GO:0008203; GO:0042744; GO:0002227; GO:0007159; GO:0044240; GO:0034445; GO:0046470; GO:0033700; GO:0010873; GO:0045723; GO:0051006; GO:0010898; GO:0065005; GO:0030300; GO:0019430; GO:0006982; GO:0035634; GO:0043691; GO:0034372	GO:0022610; GO:0065007; GO:0071840; GO:0009987; GO:0002376; GO:0051179; GO:0008152; GO:0032501; GO:0050896; GO:0044699
Locus_108_Transcript_3_194_Confidence_0.006_Length_226	813	5954	3171.99	887.056	5456.93	6.15173	2.62099	3.2483e-05	0.0172299	201	99.5	366	XM_003212723.1	PREDICTED: Meleagris gallopavo apolipoprotein A-IV-like (LOC100542345), mRNA	225	93.78	333	NM_204938.1	Gallus gallus apolipoprotein A-IV (APOA4), mRNA	-	-	-	-	-	201	99.5025	366	XM_003212723.1	PREDICTED: Meleagris gallopavo apolipoprotein A-IV-like (LOC100542345), mRNA	GO:0033344; GO:0042632; GO:0008203; GO:0034378; GO:0034371; GO:0034375; GO:0042744; GO:0002227; GO:0007159; GO:0044240; GO:0034445; GO:0046470; GO:0033700; GO:0010873; GO:0045723; GO:0051006; GO:0010898; GO:0030300; GO:0019430; GO:0006982; GO:0035634; GO:0043691; GO:0034372	GO:0022610; GO:0065007; GO:0071840; GO:0009987; GO:0002376; GO:0051179; GO:0008152; GO:0032501; GO:0050896; GO:0044699
Locus_108_Transcript_5_194_Confidence_0.014_Length_521	2248	16279	8686.36	2452.77	14919.9	6.0829	2.60476	3.20875e-05	0.0170995	270	99.63	494	XM_003212723.1	PREDICTED: Meleagris gallopavo apolipoprotein A-IV-like (LOC100542345), mRNA	306	93.46	451	NM_204938.1	Gallus gallus apolipoprotein A-IV (APOA4), mRNA	-	-	-	-	-	270	99.6296	494	XM_003212723.1	PREDICTED: Meleagris gallopavo apolipoprotein A-IV-like (LOC100542345), mRNA	GO:0033344; GO:0042632; GO:0008203; GO:0042744; GO:0002227; GO:0007159; GO:0044240; GO:0034445; GO:0046470; GO:0033700; GO:0010873; GO:0045723; GO:0051006; GO:0010898; GO:0065005; GO:0030300; GO:0019430; GO:0006982; GO:0035634; GO:0043691; GO:0034372	GO:0022610; GO:0065007; GO:0071840; GO:0009987; GO:0002376; GO:0051179; GO:0008152; GO:0032501; GO:0050896; GO:0044699
Locus_108_Transcript_6_194_Confidence_0.014_Length_545	2287	16328	8730.09	2495.32	14964.9	5.99717	2.58428	3.64607e-05	0.0189357	270	99.63	494	XM_003212723.1	PREDICTED: Meleagris gallopavo apolipoprotein A-IV-like (LOC100542345), mRNA	306	93.46	451	NM_204938.1	Gallus gallus apolipoprotein A-IV (APOA4), mRNA	-	-	-	-	-	270	99.6296	494	XM_003212723.1	PREDICTED: Meleagris gallopavo apolipoprotein A-IV-like (LOC100542345), mRNA	GO:0033344; GO:0042632; GO:0008203; GO:0034378; GO:0034371; GO:0034375; GO:0042744; GO:0002227; GO:0007159; GO:0044240; GO:0034445; GO:0046470; GO:0033700; GO:0010873; GO:0045723; GO:0051006; GO:0010898; GO:0030300; GO:0019430; GO:0006982; GO:0035634; GO:0043691; GO:0034372	GO:0022610; GO:0065007; GO:0071840; GO:0009987; GO:0002376; GO:0051179; GO:0008152; GO:0032501; GO:0050896; GO:0044699
Locus_108_Transcript_7_194_Confidence_0.007_Length_312	1537	10468	5635.54	1677	9594.08	5.72096	2.51626	5.74682e-05	0.0265914	312	99.36	568	XM_003212723.1	PREDICTED: Meleagris gallopavo apolipoprotein A-IV-like (LOC100542345), mRNA	308	95.78	497	NM_204938.1	Gallus gallus apolipoprotein A-IV (APOA4), mRNA	102	53.92	113	P06727.3	APOA4_HUMAN RecName: Full=Apolipoprotein A-IV; Short=Apo-AIV; Short=ApoA-IV; AltName: Full=Apolipoprotein A4; Flags: Precursor	312	99.359	568	XM_003212723.1	PREDICTED: Meleagris gallopavo apolipoprotein A-IV-like (LOC100542345), mRNA	GO:0033344; GO:0042632; GO:0008203; GO:0034378; GO:0034371; GO:0034375; GO:0042744; GO:0002227; GO:0007159; GO:0044240; GO:0034445; GO:0046470; GO:0033700; GO:0007603; GO:0010873; GO:0045723; GO:0051006; GO:0010898; GO:0030300; GO:0019430; GO:0006982; GO:0035634; GO:0001523; GO:0043691; GO:0034372	GO:0022610; GO:0065007; GO:0071840; GO:0009987; GO:0002376; GO:0051179; GO:0008152; GO:0032501; GO:0050896; GO:0023052; GO:0044699
Locus_108_Transcript_8_194_Confidence_0.011_Length_351	1747	12852	6842.59	1906.13	11779.1	6.17955	2.6275	2.83192e-05	0.0156413	351	99.43	640	XM_003212723.1	PREDICTED: Meleagris gallopavo apolipoprotein A-IV-like (LOC100542345), mRNA	348	94.83	544	NM_204938.1	Gallus gallus apolipoprotein A-IV (APOA4), mRNA	114	54.39	127	P06727.3	APOA4_HUMAN RecName: Full=Apolipoprotein A-IV; Short=Apo-AIV; Short=ApoA-IV; AltName: Full=Apolipoprotein A4; Flags: Precursor	351	99.4302	640	XM_003212723.1	PREDICTED: Meleagris gallopavo apolipoprotein A-IV-like (LOC100542345), mRNA	GO:0033344; GO:0042632; GO:0008203; GO:0034378; GO:0034371; GO:0034375; GO:0042744; GO:0002227; GO:0007159; GO:0044240; GO:0034445; GO:0046470; GO:0033700; GO:0007603; GO:0010873; GO:0045723; GO:0051006; GO:0010898; GO:0030300; GO:0019430; GO:0006982; GO:0035634; GO:0001523; GO:0043691; GO:0034372	GO:0022610; GO:0065007; GO:0071840; GO:0009987; GO:0002376; GO:0051179; GO:0008152; GO:0032501; GO:0050896; GO:0023052; GO:0044699
Locus_108_Transcript_9_194_Confidence_0.007_Length_364	1353	10220	5421.51	1476.24	9366.78	6.34501	2.66562	2.27784e-05	0.0132542	347	99.14	627	XM_003212723.1	PREDICTED: Meleagris gallopavo apolipoprotein A-IV-like (LOC100542345), mRNA	347	95.39	553	NM_204938.1	Gallus gallus apolipoprotein A-IV (APOA4), mRNA	116	46.55	113	P33621.1	APOA4_MACFA RecName: Full=Apolipoprotein A-IV; Short=Apo-AIV; Short=ApoA-IV; AltName: Full=Apolipoprotein A4; Flags: Precursor	347	99.1354	627	XM_003212723.1	PREDICTED: Meleagris gallopavo apolipoprotein A-IV-like (LOC100542345), mRNA	GO:0033344; GO:0042632; GO:0008203; GO:0042744; GO:0002227; GO:0007159; GO:0044240; GO:0034445; GO:0046470; GO:0033700; GO:0010873; GO:0045723; GO:0051006; GO:0010898; GO:0065005; GO:0030300; GO:0019430; GO:0006982; GO:0035634; GO:0043691; GO:0034372	GO:0022610; GO:0065007; GO:0071840; GO:0009987; GO:0002376; GO:0051179; GO:0008152; GO:0032501; GO:0050896; GO:0044699
Locus_11441_Transcript_1_2_Confidence_0.750_Length_425	11	163	80.697	12.002	149.392	12.4473	3.63776	5.03238e-05	0.0242532	-	-	-	-	-	-	-	-	-	-	-	-	-	-	-	-	-	-	-	-	-	-
Locus_11441_Transcript_2_2_Confidence_0.000_Length_498	10	267	127.81	10.9109	244.71	22.428	4.48723	2.27523e-07	0.000306858	-	-	-	-	-	-	-	-	-	-	-	-	-	-	-	-	-	-	-	-	-	-
Locus_11901_Transcript_10_18_Confidence_0.267_Length_5785	461	58	278.075	502.992	53.1579	0.105683	-3.24218	5.17937e-06	0.00407743	795	100	1469	XM_003206645.1	PREDICTED: Meleagris gallopavo type II iodothyronine deiodinase-like (LOC100547728), mRNA	5820	92.78	8355	NM_204114.2	Gallus gallus deiodinase, iodothyronine, type II (DIO2), mRNA	279	97.13	514	Q9IAX2.3	IOD2_CHICK RecName: Full=Type II iodothyronine deiodinase; AltName: Full=5DII; AltName: Full=DIOII; AltName: Full=Type 2 DI; AltName: Full=Type-II 5'-deiodinase	5818	92.781	8355	NM_204114.3	Gallus gallus deiodinase, iodothyronine, type II (DIO2), mRNA	GO:0034641; GO:0042446; GO:0055114; GO:0009409; GO:0032496; GO:0001514; GO:0042404; GO:0006590	GO:0065007; GO:0009987; GO:0008152; GO:0051704; GO:0050896
Locus_11901_Transcript_11_18_Confidence_0.178_Length_3576	306	48	188.933	333.873	43.9927	0.131765	-2.92396	6.17387e-05	0.0280671	-	-	-	-	-	3510	92.05	4892	NM_204114.2	Gallus gallus deiodinase, iodothyronine, type II (DIO2), mRNA	-	-	-	-	-	3510	92.0513	4892	NM_204114.3	Gallus gallus deiodinase, iodothyronine, type II (DIO2), mRNA	-	-
Locus_11901_Transcript_12_18_Confidence_0.289_Length_5909	435	51	260.683	474.624	46.7423	0.0984828	-3.34399	3.39262e-06	0.00293658	795	100	1469	XM_003206645.1	PREDICTED: Meleagris gallopavo type II iodothyronine deiodinase-like (LOC100547728), mRNA	5949	92.76	8530	NM_204114.2	Gallus gallus deiodinase, iodothyronine, type II (DIO2), mRNA	279	97.13	514	Q9IAX2.3	IOD2_CHICK RecName: Full=Type II iodothyronine deiodinase; AltName: Full=5DII; AltName: Full=DIOII; AltName: Full=Type 2 DI; AltName: Full=Type-II 5'-deiodinase	5949	92.7551	8530	NM_204114.3	Gallus gallus deiodinase, iodothyronine, type II (DIO2), mRNA	GO:0034641; GO:0042446; GO:0055114; GO:0009409; GO:0032496; GO:0001514; GO:0042404; GO:0006590	GO:0065007; GO:0009987; GO:0008152; GO:0051704; GO:0050896
Locus_11901_Transcript_14_18_Confidence_0.244_Length_5908	460	51	274.322	501.901	46.7423	0.0931304	-3.4246	1.93145e-06	0.00189851	795	100	1469	XM_003206645.1	PREDICTED: Meleagris gallopavo type II iodothyronine deiodinase-like (LOC100547728), mRNA	5948	92.72	8519	NM_204114.2	Gallus gallus deiodinase, iodothyronine, type II (DIO2), mRNA	279	97.13	514	Q9IAX2.3	IOD2_CHICK RecName: Full=Type II iodothyronine deiodinase; AltName: Full=5DII; AltName: Full=DIOII; AltName: Full=Type 2 DI; AltName: Full=Type-II 5'-deiodinase	5948	92.7202	8519	NM_204114.3	Gallus gallus deiodinase, iodothyronine, type II (DIO2), mRNA	GO:0034641; GO:0042446; GO:0055114; GO:0009409; GO:0032496; GO:0001514; GO:0042404; GO:0006590	GO:0065007; GO:0009987; GO:0008152; GO:0051704; GO:0050896
Locus_11901_Transcript_15_18_Confidence_0.289_Length_5908	459	70	282.483	500.81	64.1561	0.128105	-2.96461	2.30269e-05	0.0133305	795	100	1469	XM_003206645.1	PREDICTED: Meleagris gallopavo type II iodothyronine deiodinase-like (LOC100547728), mRNA	5948	92.74	8525	NM_204114.2	Gallus gallus deiodinase, iodothyronine, type II (DIO2), mRNA	279	97.13	514	Q9IAX2.3	IOD2_CHICK RecName: Full=Type II iodothyronine deiodinase; AltName: Full=5DII; AltName: Full=DIOII; AltName: Full=Type 2 DI; AltName: Full=Type-II 5'-deiodinase	5948	92.7371	8525	NM_204114.3	Gallus gallus deiodinase, iodothyronine, type II (DIO2), mRNA	GO:0034641; GO:0042446; GO:0055114; GO:0009409; GO:0032496; GO:0001514; GO:0042404; GO:0006590	GO:0065007; GO:0009987; GO:0008152; GO:0051704; GO:0050896
Locus_11901_Transcript_16_18_Confidence_0.356_Length_5909	404	51	243.771	440.8	46.7423	0.10604	-3.23732	7.04558e-06	0.00535283	795	100	1469	XM_003206645.1	PREDICTED: Meleagris gallopavo type II iodothyronine deiodinase-like (LOC100547728), mRNA	5949	92.74	8525	NM_204114.2	Gallus gallus deiodinase, iodothyronine, type II (DIO2), mRNA	279	97.13	514	Q9IAX2.3	IOD2_CHICK RecName: Full=Type II iodothyronine deiodinase; AltName: Full=5DII; AltName: Full=DIOII; AltName: Full=Type 2 DI; AltName: Full=Type-II 5'-deiodinase	5949	92.7383	8525	NM_204114.3	Gallus gallus deiodinase, iodothyronine, type II (DIO2), mRNA	GO:0034641; GO:0042446; GO:0055114; GO:0009409; GO:0032496; GO:0001514; GO:0042404; GO:0006590	GO:0065007; GO:0009987; GO:0008152; GO:0051704; GO:0050896
Locus_11901_Transcript_17_18_Confidence_0.244_Length_5909	441	49	263.04	481.17	44.9092	0.0933333	-3.42146	2.16644e-06	0.00208984	795	100	1469	XM_003206645.1	PREDICTED: Meleagris gallopavo type II iodothyronine deiodinase-like (LOC100547728), mRNA	5949	92.74	8525	NM_204114.2	Gallus gallus deiodinase, iodothyronine, type II (DIO2), mRNA	279	97.13	514	Q9IAX2.3	IOD2_CHICK RecName: Full=Type II iodothyronine deiodinase; AltName: Full=5DII; AltName: Full=DIOII; AltName: Full=Type 2 DI; AltName: Full=Type-II 5'-deiodinase	5949	92.7383	8525	NM_204114.3	Gallus gallus deiodinase, iodothyronine, type II (DIO2), mRNA	GO:0034641; GO:0042446; GO:0055114; GO:0009409; GO:0032496; GO:0001514; GO:0042404; GO:0006590	GO:0065007; GO:0009987; GO:0008152; GO:0051704; GO:0050896
Locus_11901_Transcript_18_18_Confidence_0.133_Length_3610	287	38	173.985	313.143	34.8276	0.11122	-3.16852	2.25387e-05	0.0132092	-	-	-	-	-	3633	92.02	5055	NM_204114.2	Gallus gallus deiodinase, iodothyronine, type II (DIO2), mRNA	-	-	-	-	-	3633	92.0176	5055	NM_204114.3	Gallus gallus deiodinase, iodothyronine, type II (DIO2), mRNA	-	-
Locus_11901_Transcript_2_18_Confidence_0.133_Length_2316	141	14	83.3374	153.844	12.8312	0.0834043	-3.58374	4.31334e-05	0.0216265	795	100	1469	XM_003206645.1	PREDICTED: Meleagris gallopavo type II iodothyronine deiodinase-like (LOC100547728), mRNA	2324	93.93	3491	NM_204114.2	Gallus gallus deiodinase, iodothyronine, type II (DIO2), mRNA	279	97.13	514	Q9IAX2.3	IOD2_CHICK RecName: Full=Type II iodothyronine deiodinase; AltName: Full=5DII; AltName: Full=DIOII; AltName: Full=Type 2 DI; AltName: Full=Type-II 5'-deiodinase	2324	93.9329	3491	NM_204114.3	Gallus gallus deiodinase, iodothyronine, type II (DIO2), mRNA	GO:0034641; GO:0042446; GO:0055114; GO:0009409; GO:0032496; GO:0001514; GO:0042404; GO:0006590	GO:0065007; GO:0009987; GO:0008152; GO:0051704; GO:0050896
Locus_11901_Transcript_3_18_Confidence_0.089_Length_2322	149	19	89.9931	162.572	17.4138	0.107114	-3.22278	0.000127186	0.0493926	795	100	1469	XM_003206645.1	PREDICTED: Meleagris gallopavo type II iodothyronine deiodinase-like (LOC100547728), mRNA	2326	93.94	3494	NM_204114.2	Gallus gallus deiodinase, iodothyronine, type II (DIO2), mRNA	279	97.13	514	Q9IAX2.3	IOD2_CHICK RecName: Full=Type II iodothyronine deiodinase; AltName: Full=5DII; AltName: Full=DIOII; AltName: Full=Type 2 DI; AltName: Full=Type-II 5'-deiodinase	2326	93.9381	3494	NM_204114.3	Gallus gallus deiodinase, iodothyronine, type II (DIO2), mRNA	GO:0034641; GO:0042446; GO:0055114; GO:0009409; GO:0032496; GO:0001514; GO:0042404; GO:0006590	GO:0065007; GO:0009987; GO:0008152; GO:0051704; GO:0050896
Locus_11901_Transcript_4_18_Confidence_0.178_Length_2315	160	17	95.0775	174.574	15.5808	0.08925	-3.486	3.74577e-05	0.0193956	795	100	1469	XM_003206645.1	PREDICTED: Meleagris gallopavo type II iodothyronine deiodinase-like (LOC100547728), mRNA	2298	94.21	3489	NM_204114.2	Gallus gallus deiodinase, iodothyronine, type II (DIO2), mRNA	279	97.13	514	Q9IAX2.3	IOD2_CHICK RecName: Full=Type II iodothyronine deiodinase; AltName: Full=5DII; AltName: Full=DIOII; AltName: Full=Type 2 DI; AltName: Full=Type-II 5'-deiodinase	2298	94.2124	3489	NM_204114.3	Gallus gallus deiodinase, iodothyronine, type II (DIO2), mRNA	GO:0034641; GO:0042446; GO:0055114; GO:0009409; GO:0032496; GO:0001514; GO:0042404; GO:0006590	GO:0065007; GO:0009987; GO:0008152; GO:0051704; GO:0050896
Locus_11901_Transcript_8_18_Confidence_0.467_Length_5783	435	60	264.807	474.624	54.9909	0.115862	-3.10952	1.18237e-05	0.00819562	795	100	1469	XM_003206645.1	PREDICTED: Meleagris gallopavo type II iodothyronine deiodinase-like (LOC100547728), mRNA	5820	92.78	8355	NM_204114.2	Gallus gallus deiodinase, iodothyronine, type II (DIO2), mRNA	279	97.13	514	Q9IAX2.3	IOD2_CHICK RecName: Full=Type II iodothyronine deiodinase; AltName: Full=5DII; AltName: Full=DIOII; AltName: Full=Type 2 DI; AltName: Full=Type-II 5'-deiodinase	5820	92.7835	8355	NM_204114.3	Gallus gallus deiodinase, iodothyronine, type II (DIO2), mRNA	GO:0034641; GO:0042446; GO:0055114; GO:0009409; GO:0032496; GO:0001514; GO:0042404; GO:0006590	GO:0065007; GO:0009987; GO:0008152; GO:0051704; GO:0050896
Locus_11901_Transcript_9_18_Confidence_0.444_Length_4263	319	44	194.192	348.058	40.3267	0.115862	-3.10952	2.30627e-05	0.0133305	-	-	-	-	-	4298	91.76	5917	NM_204114.2	Gallus gallus deiodinase, iodothyronine, type II (DIO2), mRNA	-	-	-	-	-	4298	91.7636	5917	NM_204114.3	Gallus gallus deiodinase, iodothyronine, type II (DIO2), mRNA	-	-
Locus_11921_Transcript_1_4_Confidence_0.667_Length_982	26	313	157.619	28.3683	286.869	10.1123	3.33804	1.50747e-05	0.00993455	-	-	-	-	-	-	-	-	-	-	-	-	-	-	-	526	92.3954	747	XM_004950322.1	PREDICTED: Gallus gallus growth/differentiation factor 15-like (LOC101748931), mRNA	GO:0040007	GO:0040007
Locus_11921_Transcript_2_4_Confidence_0.333_Length_956	25	340	169.446	27.2772	311.615	11.424	3.514	5.23449e-06	0.00410226	-	-	-	-	-	-	-	-	-	-	-	-	-	-	-	503	93.2406	741	XM_004950322.1	PREDICTED: Gallus gallus growth/differentiation factor 15-like (LOC101748931), mRNA	GO:0040007	GO:0040007
Locus_11921_Transcript_3_4_Confidence_0.333_Length_504	9	147	72.2738	9.81981	134.728	13.72	3.77821	5.06319e-05	0.0243342	-	-	-	-	-	-	-	-	-	-	-	-	-	-	-	503	93.2406	741	XM_004950322.1	PREDICTED: Gallus gallus growth/differentiation factor 15-like (LOC101748931), mRNA	GO:0040007	GO:0040007
Locus_11921_Transcript_4_4_Confidence_0.333_Length_530	23	353	174.312	25.0951	323.53	12.8922	3.68842	2.05582e-06	0.0020094	-	-	-	-	-	-	-	-	-	-	-	-	-	-	-	509	93.1238	747	XM_004950322.1	PREDICTED: Gallus gallus growth/differentiation factor 15-like (LOC101748931), mRNA	GO:0040007	GO:0040007
Locus_12205_Transcript_1_1_Confidence_0.000_Length_1067	14	178	89.2075	15.2753	163.14	10.68	3.41684	7.48087e-05	0.0327018	563	100	1040	XM_003202881.1	PREDICTED: Meleagris gallopavo TAK1-like protein-like (LOC100549097), mRNA	563	99.11	1013	XM_416695.3	PREDICTED: Gallus gallus chromosome 1 open reading frame, human C21orf7 (C1H21orf7), mRNA	142	80.28	212	P58500.1	TAK1L_MOUSE RecName: Full=TAK1-like protein	1067	98.2193	1866	XM_004938376.1	PREDICTED: Gallus gallus chromosome 1 open reading frame, human C21orf7 (C21ORF7), transcript variant X6, mRNA	-	-
Locus_12535_Transcript_1_1_Confidence_0.000_Length_610	1	114	52.7869	1.09109	104.483	95.76	6.58135	8.88057e-07	0.000990417	-	-	-	-	-	-	-	-	-	-	-	-	-	-	-	-	-	-	-	-	-	-
Locus_12548_Transcript_1_1_Confidence_0.000_Length_416	0	62	28.412	0	56.8239	Inf	Inf	3.8878e-05	0.0198942	-	-	-	-	-	-	-	-	-	-	-	-	-	-	-	354	90.3955	462	XM_004941965.1	PREDICTED: Gallus gallus SH2 domain containing 4B (SH2D4B), transcript variant X3, mRNA	-	-
Locus_12912_Transcript_1_1_Confidence_0.000_Length_234	0	54	24.7459	0	49.4918	Inf	Inf	0.000112912	0.0446466	-	-	-	-	-	-	-	-	-	-	-	-	-	-	-	-	-	-	-	-	-	-
Locus_13014_Transcript_2_4_Confidence_0.400_Length_1386	0	76	34.8276	0	69.6552	Inf	Inf	6.93142e-06	0.00528919	-	-	-	-	-	-	-	-	-	-	-	-	-	-	-	-	-	-	-	-	-	-
Locus_13014_Transcript_3_4_Confidence_0.200_Length_1672	2	116	54.249	2.18218	106.316	48.72	5.60644	2.87375e-06	0.00260405	-	-	-	-	-	-	-	-	-	-	-	-	-	-	-	-	-	-	-	-	-	-
Locus_13188_Transcript_1_1_Confidence_0.000_Length_670	2	97	45.5421	2.18218	88.902	40.74	5.34837	1.54968e-05	0.010098	-	-	-	-	-	-	-	-	-	-	-	-	-	-	-	326	87.7301	377	XM_004940468.1	PREDICTED: Gallus gallus uncharacterized LOC101748106 (LOC101748106), transcript variant X2, mRNA	-	-
Locus_13200_Transcript_1_1_Confidence_0.000_Length_476	1	117	54.1617	1.09109	107.232	98.28	6.61883	6.81382e-07	0.000806446	-	-	-	-	-	-	-	-	-	-	-	-	-	-	-	-	-	-	-	-	-	-
[truncated: 393 more rows]
